# Supplementary material for: Discovery, total syntheses and potent anti-inflammatory activity of pyrrolinone-fused benzoazepine alkaloids Asperazepanones A and B from Aspergillus candidus
Source: Commun Chem. 2022 Jul 6;5:80. doi: 10.1038/s42004-022-00696-2 (PMC9814288; doi:10.1038/s42004-022-00696-2)
Supplement: Supplementary file 3 — Supplementary Data 1 [file 42004_2022_696_MOESM3_ESM.cif]

 
data_exp_7394
 
_audit_creation_method            'SHELXL-2014/7'
_shelx_SHELXL_version_number      '2014/7'
_chemical_name_systematic         ?
_chemical_name_common             ?
_chemical_melting_point           ?
_chemical_formula_moiety          ?
_chemical_formula_sum
 'C12 H10 N2 O3' 
_chemical_formula_weight          230.22

loop_
 _atom_type_symbol
 _atom_type_description
 _atom_type_scat_dispersion_real
 _atom_type_scat_dispersion_imag
 _atom_type_scat_source
 'C'  'C'   0.0181   0.0091
 'International Tables Vol C Tables 4.2.6.8 and 6.1.1.4'
 'H'  'H'   0.0000   0.0000
 'International Tables Vol C Tables 4.2.6.8 and 6.1.1.4'
 'O'  'O'   0.0492   0.0322
 'International Tables Vol C Tables 4.2.6.8 and 6.1.1.4'
 'N'  'N'   0.0311   0.0180
 'International Tables Vol C Tables 4.2.6.8 and 6.1.1.4'
 
_space_group_crystal_system       monoclinic
_space_group_IT_number            14
_space_group_name_H-M_alt         'P 21/c'
_space_group_name_Hall            '-P 2ybc'
 
_shelx_space_group_comment
;
The symmetry employed for this shelxl refinement is uniquely defined
by the following loop, which should always be used as a source of
symmetry information in preference to the above space-group names.
They are only intended as comments.
;
 
loop_
 _space_group_symop_operation_xyz
 'x, y, z'
 '-x, y+1/2, -z+1/2'
 '-x, -y, -z'
 'x, -y-1/2, z-1/2'
 
_cell_length_a                    11.1998(13)
_cell_length_b                    7.3696(14)
_cell_length_c                    14.552(2)
_cell_angle_alpha                 90
_cell_angle_beta                  123.710(10)
_cell_angle_gamma                 90
_cell_volume                      999.1(3)
_cell_formula_units_Z             4
_cell_measurement_temperature     293(2)
_cell_measurement_reflns_used   698
_cell_measurement_theta_min     4.7540
_cell_measurement_theta_max     70.4860
 
_exptl_crystal_description        block
_exptl_crystal_colour             colorless
_exptl_crystal_density_meas       ?
_exptl_crystal_density_method     ?
_exptl_crystal_density_diffrn     1.530          
_exptl_crystal_F_000              480
_exptl_transmission_factor_min    ?
_exptl_transmission_factor_max    ?
_exptl_crystal_size_max           0.120
_exptl_crystal_size_mid           0.110
_exptl_crystal_size_min           0.110
_exptl_absorpt_coefficient_mu     0.938
_shelx_estimated_absorpt_T_min    0.896
_shelx_estimated_absorpt_T_max    0.904
_exptl_absorpt_correction_T_min   0.96712
_exptl_absorpt_correction_T_max   1.00000
_exptl_absorpt_correction_type    multi-scan
_exptl_absorpt_process_details    sadabs
_diffrn_ambient_temperature       293(2)
_diffrn_radiation_wavelength      1.54184
_diffrn_radiation_type            CuK\a
_diffrn_source                    'fine-focus sealed X-ray tube'
_diffrn_measurement_device_type   'Xcalibur, Eos, Gemini'
_diffrn_measurement_method        ?
_diffrn_detector_area_resol_mean  8.1281
_diffrn_reflns_number             5037
_diffrn_reflns_av_unetI/netI      0.0865
_diffrn_reflns_av_R_equivalents   0.0802
_diffrn_reflns_limit_h_min        -13
_diffrn_reflns_limit_h_max        11
_diffrn_reflns_limit_k_min        -8
_diffrn_reflns_limit_k_max        8
_diffrn_reflns_limit_l_min        -10
_diffrn_reflns_limit_l_max        17
_diffrn_reflns_theta_min          4.746
_diffrn_reflns_theta_max          67.245
_diffrn_reflns_theta_full         67.245
_diffrn_measured_fraction_theta_max   0.996
_diffrn_measured_fraction_theta_full  0.996
_diffrn_reflns_Laue_measured_fraction_max    0.996
_diffrn_reflns_Laue_measured_fraction_full   0.996
_diffrn_reflns_point_group_measured_fraction_max   0.996
_diffrn_reflns_point_group_measured_fraction_full  0.996
_reflns_number_total              1782
_reflns_number_gt                 859
_reflns_threshold_expression      'I > 2\s(I)'
_reflns_Friedel_coverage          0.000
_reflns_Friedel_fraction_max      .
_reflns_Friedel_fraction_full     .
 
_reflns_special_details
;
 Reflections were merged by SHELXL according to the crystal
 class for the calculation of statistics and refinement.
 
 _reflns_Friedel_fraction is defined as the number of unique
 Friedel pairs measured divided by the number that would be
 possible theoretically, ignoring centric projections and
 systematic absences.
;
 
_computing_data_collection        ?
_computing_cell_refinement        ?
_computing_data_reduction         ?
_computing_structure_solution     ?
_computing_structure_refinement 'SHELXL-2014/7 (Sheldrick, 2014)'
_computing_molecular_graphics     ?
_computing_publication_material   ?
_refine_special_details           ?
_refine_ls_structure_factor_coef  Fsqd
_refine_ls_matrix_type            full
_refine_ls_weighting_scheme       calc
_refine_ls_weighting_details
'w=1/[\s^2^(Fo^2^)+(0.0667P)^2^] where P=(Fo^2^+2Fc^2^)/3'
_atom_sites_solution_primary      ?
_atom_sites_solution_secondary    ?
_atom_sites_solution_hydrogens    mixed
_refine_ls_hydrogen_treatment     constr
_refine_ls_extinction_method      none
_refine_ls_extinction_coef        .
_refine_ls_number_reflns          1782
_refine_ls_number_parameters      154
_refine_ls_number_restraints      0
_refine_ls_R_factor_all           0.1323
_refine_ls_R_factor_gt            0.0596
_refine_ls_wR_factor_ref          0.1607
_refine_ls_wR_factor_gt           0.1255
_refine_ls_goodness_of_fit_ref    0.940
_refine_ls_restrained_S_all       0.940
_refine_ls_shift/su_max           0.000
_refine_ls_shift/su_mean          0.000
 
loop_
 _atom_site_label
 _atom_site_type_symbol
 _atom_site_fract_x
 _atom_site_fract_y
 _atom_site_fract_z
 _atom_site_U_iso_or_equiv
 _atom_site_adp_type
 _atom_site_occupancy
 _atom_site_site_symmetry_order  
 _atom_site_calc_flag
 _atom_site_refinement_flags_posn
 _atom_site_refinement_flags_adp
 _atom_site_refinement_flags_occupancy
 _atom_site_disorder_assembly
 _atom_site_disorder_group
O1 O 1.2177(3) 0.6835(4) 1.0958(2) 0.0613(9) Uani 1 1 d . . . . .
H1 H 1.3000 0.6581 1.1463 0.092 Uiso 1 1 d R U . . .
O2 O 0.9512(3) 0.8526(5) 0.6258(2) 0.0721(10) Uani 1 1 d . . . . .
O3 O 0.4766(2) 0.8700(4) 0.7805(2) 0.0609(8) Uani 1 1 d . . . . .
N1 N 0.9668(3) 0.7494(5) 0.9235(3) 0.0536(9) Uani 1 1 d . . . . .
H1A H 0.9854 0.6721 0.9741 0.064 Uiso 1 1 d R U . . .
N2 N 0.6334(3) 0.9755(5) 0.7373(3) 0.0627(10) Uani 1 1 d . . . . .
H2A H 0.5746 1.0462 0.6841 0.075 Uiso 1 1 calc R U . . .
C1 C 1.2185(4) 0.7545(6) 1.0100(3) 0.0512(11) Uani 1 1 d . . . . .
C2 C 1.3412(4) 0.7929(6) 1.0146(4) 0.0610(12) Uani 1 1 d . . . . .
H2 H 1.4303 0.7744 1.0799 0.073 Uiso 1 1 calc R U . . .
C3 C 1.3328(4) 0.8592(6) 0.9220(4) 0.0628(13) Uani 1 1 d . . . . .
H3 H 1.4161 0.8872 0.9254 0.075 Uiso 1 1 calc R U . . .
C4 C 1.2004(4) 0.8835(6) 0.8249(3) 0.0567(12) Uani 1 1 d . . . . .
H4 H 1.1953 0.9248 0.7625 0.068 Uiso 1 1 calc R U . . .
C5 C 1.0740(4) 0.8472(6) 0.8187(3) 0.0480(10) Uani 1 1 d . . . . .
C6 C 1.0814(4) 0.7896(6) 0.9140(3) 0.0476(10) Uani 1 1 d . . . . .
C7 C 0.8315(4) 0.8144(5) 0.8653(3) 0.0479(10) Uani 1 1 d . . . . .
C8 C 0.7829(4) 0.9507(6) 0.7746(3) 0.0544(11) Uani 1 1 d . . . . .
H8 H 0.8362 1.0645 0.8044 0.065 Uiso 1 1 calc R U . . .
C9 C 0.7928(4) 0.8836(6) 0.6813(3) 0.0571(12) Uani 1 1 d . . . . .
H9A H 0.7442 0.7674 0.6571 0.068 Uiso 1 1 calc R U . . .
H9B H 0.7404 0.9675 0.6200 0.068 Uiso 1 1 calc R U . . .
C10 C 0.9410(4) 0.8609(6) 0.7053(4) 0.0539(11) Uani 1 1 d . . . . .
C11 C 0.5979(4) 0.8733(6) 0.7971(3) 0.0546(11) Uani 1 1 d . . . . .
C12 C 0.7240(4) 0.7724(6) 0.8767(3) 0.0534(11) Uani 1 1 d . . . . .
H12 H 0.7298 0.6910 0.9279 0.064 Uiso 1 1 calc R U . . .
 
loop_
 _atom_site_aniso_label
 _atom_site_aniso_U_11
 _atom_site_aniso_U_22
 _atom_site_aniso_U_33
 _atom_site_aniso_U_23
 _atom_site_aniso_U_13
 _atom_site_aniso_U_12
O1 0.0367(15) 0.100(2) 0.0464(17) 0.0080(16) 0.0224(13) 0.0066(14)
O2 0.063(2) 0.110(3) 0.0528(18) -0.0006(18) 0.0381(16) 0.0044(18)
O3 0.0294(14) 0.097(2) 0.0533(17) -0.0015(17) 0.0211(12) -0.0008(15)
N1 0.0378(18) 0.072(2) 0.053(2) 0.0109(18) 0.0265(16) 0.0045(17)
N2 0.041(2) 0.084(3) 0.063(2) 0.014(2) 0.0280(18) 0.0046(18)
C1 0.038(2) 0.073(3) 0.045(2) -0.004(2) 0.0241(18) -0.003(2)
C2 0.033(2) 0.094(4) 0.053(3) -0.012(2) 0.0225(19) -0.007(2)
C3 0.047(2) 0.089(4) 0.065(3) -0.018(3) 0.039(2) -0.014(2)
C4 0.051(2) 0.071(3) 0.055(3) -0.004(2) 0.033(2) -0.005(2)
C5 0.042(2) 0.058(3) 0.045(2) -0.008(2) 0.0247(19) -0.0050(19)
C6 0.032(2) 0.063(3) 0.051(2) -0.003(2) 0.0244(18) -0.0008(18)
C7 0.035(2) 0.061(3) 0.044(2) 0.001(2) 0.0193(17) 0.0032(18)
C8 0.036(2) 0.070(3) 0.056(3) 0.004(2) 0.026(2) 0.001(2)
C9 0.050(2) 0.073(3) 0.050(2) 0.008(2) 0.029(2) 0.009(2)
C10 0.053(2) 0.057(3) 0.056(2) 0.004(2) 0.033(2) 0.002(2)
C11 0.039(2) 0.077(3) 0.048(2) -0.005(2) 0.0243(19) -0.007(2)
C12 0.038(2) 0.075(3) 0.047(2) 0.004(2) 0.0231(18) -0.001(2)
 
_geom_special_details
;
 All esds (except the esd in the dihedral angle between two l.s. planes)
 are estimated using the full covariance matrix.  The cell esds are taken
 into account individually in the estimation of esds in distances, angles
 and torsion angles; correlations between esds in cell parameters are only
 used when they are defined by crystal symmetry.  An approximate (isotropic)
 treatment of cell esds is used for estimating esds involving l.s. planes.
;
 
loop_
 _geom_bond_atom_site_label_1
 _geom_bond_atom_site_label_2
 _geom_bond_distance
 _geom_bond_site_symmetry_2
 _geom_bond_publ_flag
O1 C1 1.359(4) . ?
O1 H1 0.8200 . ?
O2 C10 1.225(4) . ?
O3 C11 1.241(4) . ?
N1 C7 1.349(4) . ?
N1 C6 1.398(4) . ?
N1 H1A 0.8600 . ?
N2 C11 1.366(5) . ?
N2 C8 1.456(4) . ?
N2 H2A 0.8600 . ?
C1 C2 1.367(5) . ?
C1 C6 1.412(5) . ?
C2 C3 1.386(5) . ?
C2 H2 0.9300 . ?
C3 C4 1.379(5) . ?
C3 H3 0.9300 . ?
C4 C5 1.394(5) . ?
C4 H4 0.9300 . ?
C5 C6 1.407(5) . ?
C5 C10 1.491(5) . ?
C7 C12 1.339(5) . ?
C7 C8 1.500(5) . ?
C8 C9 1.506(5) . ?
C8 H8 0.9800 . ?
C9 C10 1.504(5) . ?
C9 H9A 0.9700 . ?
C9 H9B 0.9700 . ?
C11 C12 1.439(5) . ?
C12 H12 0.9300 . ?
 
loop_
 _geom_angle_atom_site_label_1
 _geom_angle_atom_site_label_2
 _geom_angle_atom_site_label_3
 _geom_angle
 _geom_angle_site_symmetry_1
 _geom_angle_site_symmetry_3
 _geom_angle_publ_flag
C1 O1 H1 109.5 . . ?
C7 N1 C6 129.5(3) . . ?
C7 N1 H1A 115.3 . . ?
C6 N1 H1A 115.2 . . ?
C11 N2 C8 112.0(3) . . ?
C11 N2 H2A 124.0 . . ?
C8 N2 H2A 124.0 . . ?
O1 C1 C2 123.6(4) . . ?
O1 C1 C6 114.9(3) . . ?
C2 C1 C6 121.5(4) . . ?
C1 C2 C3 120.0(4) . . ?
C1 C2 H2 120.0 . . ?
C3 C2 H2 120.0 . . ?
C4 C3 C2 119.7(4) . . ?
C4 C3 H3 120.1 . . ?
C2 C3 H3 120.1 . . ?
C3 C4 C5 121.2(4) . . ?
C3 C4 H4 119.4 . . ?
C5 C4 H4 119.4 . . ?
C4 C5 C6 119.4(4) . . ?
C4 C5 C10 114.4(4) . . ?
C6 C5 C10 126.0(3) . . ?
N1 C6 C5 127.3(3) . . ?
N1 C6 C1 114.7(4) . . ?
C5 C6 C1 117.9(3) . . ?
C12 C7 N1 127.9(4) . . ?
C12 C7 C8 110.6(3) . . ?
N1 C7 C8 121.5(3) . . ?
N2 C8 C7 101.1(3) . . ?
N2 C8 C9 110.5(3) . . ?
C7 C8 C9 113.7(4) . . ?
N2 C8 H8 110.4 . . ?
C7 C8 H8 110.4 . . ?
C9 C8 H8 110.4 . . ?
C10 C9 C8 116.8(3) . . ?
C10 C9 H9A 108.1 . . ?
C8 C9 H9A 108.1 . . ?
C10 C9 H9B 108.1 . . ?
C8 C9 H9B 108.1 . . ?
H9A C9 H9B 107.3 . . ?
O2 C10 C5 118.8(4) . . ?
O2 C10 C9 117.1(4) . . ?
C5 C10 C9 124.1(4) . . ?
O3 C11 N2 124.1(4) . . ?
O3 C11 C12 128.7(4) . . ?
N2 C11 C12 107.2(3) . . ?
C7 C12 C11 109.2(4) . . ?
C7 C12 H12 125.4 . . ?
C11 C12 H12 125.4 . . ?
 
loop_
 _geom_torsion_atom_site_label_1
 _geom_torsion_atom_site_label_2
 _geom_torsion_atom_site_label_3
 _geom_torsion_atom_site_label_4
 _geom_torsion
 _geom_torsion_site_symmetry_1
 _geom_torsion_site_symmetry_2
 _geom_torsion_site_symmetry_3
 _geom_torsion_site_symmetry_4
 _geom_torsion_publ_flag
O1 C1 C2 C3 177.7(4) . . . . ?
C6 C1 C2 C3 -3.3(7) . . . . ?
C1 C2 C3 C4 -1.1(7) . . . . ?
C2 C3 C4 C5 1.8(7) . . . . ?
C3 C4 C5 C6 1.8(6) . . . . ?
C3 C4 C5 C10 -173.6(4) . . . . ?
C7 N1 C6 C5 -27.7(7) . . . . ?
C7 N1 C6 C1 157.3(4) . . . . ?
C4 C5 C6 N1 179.2(4) . . . . ?
C10 C5 C6 N1 -6.0(7) . . . . ?
C4 C5 C6 C1 -5.9(6) . . . . ?
C10 C5 C6 C1 169.0(4) . . . . ?
O1 C1 C6 N1 1.4(6) . . . . ?
C2 C1 C6 N1 -177.7(4) . . . . ?
O1 C1 C6 C5 -174.2(3) . . . . ?
C2 C1 C6 C5 6.7(6) . . . . ?
C6 N1 C7 C12 179.9(4) . . . . ?
C6 N1 C7 C8 0.0(6) . . . . ?
C11 N2 C8 C7 0.9(4) . . . . ?
C11 N2 C8 C9 121.6(4) . . . . ?
C12 C7 C8 N2 -0.6(5) . . . . ?
N1 C7 C8 N2 179.3(4) . . . . ?
C12 C7 C8 C9 -119.0(4) . . . . ?
N1 C7 C8 C9 60.9(5) . . . . ?
N2 C8 C9 C10 176.8(4) . . . . ?
C7 C8 C9 C10 -70.4(5) . . . . ?
C4 C5 C10 O2 19.4(6) . . . . ?
C6 C5 C10 O2 -155.7(4) . . . . ?
C4 C5 C10 C9 -160.9(4) . . . . ?
C6 C5 C10 C9 24.0(7) . . . . ?
C8 C9 C10 O2 -161.6(4) . . . . ?
C8 C9 C10 C5 18.6(6) . . . . ?
C8 N2 C11 O3 -179.4(4) . . . . ?
C8 N2 C11 C12 -0.9(5) . . . . ?
N1 C7 C12 C11 -179.8(4) . . . . ?
C8 C7 C12 C11 0.1(5) . . . . ?
O3 C11 C12 C7 178.9(4) . . . . ?
N2 C11 C12 C7 0.5(5) . . . . ?
 
_refine_diff_density_max    0.229
_refine_diff_density_min   -0.233
_refine_diff_density_rms    0.054

_shelx_res_file
;

    exp_7394.res created by SHELXL-2014/7

TITL CF solution in  P21/c
CELL  1.54184   11.1998    7.3696   14.5520    90.000   123.710    90.000
ZERR  4           0.0013    0.0014    0.0020     0.000     0.010     0.000
LATT 1
SYMM             - X ,    0.50000 + Y ,    0.50000 - Z
SFAC C  H  O  N
UNIT 48 40 12 8
OMIT  -3.00 134.50
L.S. 10
ACTA
BOND $H
FMAP 2
PLAN 5
CONF
size 0.11 0.12 0.11
WGHT    0.066700
FVAR       6.37078
O1    3    1.217695    0.683532    1.095815    11.00000    0.03670    0.09963 =
         0.04645    0.00804    0.02239    0.00662
AFIX   3
H1    2    1.299955    0.658052    1.146285    11.00000   -1.50000
AFIX   0
O2    3    0.951196    0.852612    0.625828    11.00000    0.06285    0.11020 =
         0.05281   -0.00064    0.03806    0.00438
O3    3    0.476625    0.870043    0.780482    11.00000    0.02943    0.09691 =
         0.05334   -0.00145    0.02111   -0.00082
N1    4    0.966774    0.749429    0.923527    11.00000    0.03782    0.07218 =
         0.05292    0.01090    0.02654    0.00453
AFIX   3
H1A   2    0.985373    0.672127    0.974117    11.00000   -1.20000
AFIX   0
N2    4    0.633441    0.975537    0.737342    11.00000    0.04086    0.08360 =
         0.06255    0.01427    0.02796    0.00460
AFIX  43
H2A   2    0.574564    1.046194    0.684063    11.00000   -1.20000
AFIX   0
C1    1    1.218539    0.754537    1.009979    11.00000    0.03833    0.07256 =
         0.04451   -0.00399    0.02410   -0.00271
C2    1    1.341181    0.792854    1.014606    11.00000    0.03312    0.09438 =
         0.05326   -0.01230    0.02253   -0.00673
AFIX  43
H2    2    1.430310    0.774405    1.079895    11.00000   -1.20000
AFIX   0
C3    1    1.332803    0.859203    0.922039    11.00000    0.04747    0.08853 =
         0.06546   -0.01845    0.03942   -0.01444
AFIX  43
H3    2    1.416115    0.887223    0.925409    11.00000   -1.20000
AFIX   0
C4    1    1.200370    0.883473    0.824927    11.00000    0.05101    0.07077 =
         0.05450   -0.00444    0.03321   -0.00542
AFIX  43
H4    2    1.195349    0.924793    0.762482    11.00000   -1.20000
AFIX   0
C5    1    1.073951    0.847184    0.818708    11.00000    0.04197    0.05772 =
         0.04518   -0.00790    0.02472   -0.00500
C6    1    1.081444    0.789612    0.913978    11.00000    0.03162    0.06268 =
         0.05089   -0.00265    0.02435   -0.00081
C7    1    0.831474    0.814442    0.865309    11.00000    0.03461    0.06123 =
         0.04386    0.00063    0.01935    0.00321
C8    1    0.782874    0.950718    0.774600    11.00000    0.03641    0.07019 =
         0.05648    0.00384    0.02576    0.00107
AFIX  13
H8    2    0.836161    1.064520    0.804421    11.00000   -1.20000
AFIX   0
C9    1    0.792762    0.883601    0.681307    11.00000    0.04959    0.07292 =
         0.05048    0.00817    0.02886    0.00892
AFIX  23
H9A   2    0.744155    0.767406    0.657072    11.00000   -1.20000
H9B   2    0.740414    0.967459    0.620006    11.00000   -1.20000
AFIX   0
C10   1    0.941020    0.860866    0.705336    11.00000    0.05262    0.05715 =
         0.05643    0.00433    0.03312    0.00168
C11   1    0.597918    0.873271    0.797065    11.00000    0.03874    0.07695 =
         0.04829   -0.00499    0.02427   -0.00728
C12   1    0.723976    0.772426    0.876664    11.00000    0.03767    0.07503 =
         0.04685    0.00355    0.02308   -0.00120
AFIX  43
H12   2    0.729839    0.691013    0.927854    11.00000   -1.20000
AFIX   0
HKLF 4 1  1.0000  0.0000  0.0000  0.0000 -1.0000  0.0000 -1.0000  0.0000 -1.0000

REM  CF solution in  P21/c
REM R1 =  0.0596 for     859 Fo > 4sig(Fo)  and  0.1323 for all    1782 data
REM    154 parameters refined using      0 restraints

END

WGHT      0.0670      0.0000

REM Highest difference peak  0.229,  deepest hole -0.233,  1-sigma level  0.054
Q1    1   0.6021  1.1353  0.7332  11.00000  0.05    0.23
Q2    1   0.4635  0.7193  0.7811  11.00000  0.05    0.18
Q3    1   1.4760  0.7415  0.8804  11.00000  0.05    0.17
Q4    1   1.0564  1.0322  0.9690  11.00000  0.05    0.16
Q5    1   0.9621  0.6998  0.6381  11.00000  0.05    0.16
;
_shelx_res_checksum   73442

_shelx_hkl_file
;
   0   0   1 579.230 90.7403  27
   0   0   2 136163. 1100.00  27
   0   0   3 27.0834 192.361  27
   0   0  -4 9096.70 760.379   6
   0   0  -5 150.737 549.828   6
   0   0  -5-164.916 511.314   1
   0   0  -6 14321.5 1133.39   1
   0   0  -6 14655.0 1041.10  26
   0   0  -7 349.026 539.706   1
   0   0  -7-577.702 533.415  26
   0   0  -8-209.334 544.863  26
   0   0  -8 187.678 543.458   1
   0   0  -9 468.891 652.205   1
   0   0 -10 20755.3 1569.23  22
   0   0 -10 22600.6 1869.37  15
   0   0 -10 19421.5 1518.67  18
   0   0 -11 211.870 538.599  15
   0   0 -13-309.575 564.399  28
   0   0 -14 605.506 541.570  28
   0  -1   0 1270.37 116.694   1
   0   1   1 9703.07 396.786   8
   0  -1  -1 9062.62 396.081   1
   0  -1  -2 98698.1 1539.96   1
   0  -1  -2 99760.2 990.069   4
   0   1  -2 100139. 1436.85   5
   0   1  -2 98680.3 1211.39   9
   0   1   2 98469.4 1222.28   8
   0   1  -3 3607.61 430.246   5
   0  -1  -3 3261.20 556.812   1
   0   1   3 2836.51 324.085   8
   0   1  -3 3024.13 516.697   3
   0   1  -4 747.867 510.310   3
   0   1   4 615.811 263.342   8
   0   1  -4 696.350 485.228   6
   0  -1  -4 583.860 519.932   1
   0  -1  -4 1006.67 477.776  26
   0  -1  -5 23773.6 1295.38   1
   0   1  -5 22681.0 1187.24   3
   0   1   5 21526.0 815.611   8
   0  -1  -5 22585.5 1242.38  26
   0   1  -5 23429.7 1228.81   1
   0   1  -5 22815.0 1286.74   6
   0   1  -6 4754.14 802.297   6
   0  -1  -6 5528.08 793.865  26
   0   1  -6 6248.97 814.927   1
   0  -1  -6 4731.99 784.849   1
   0   1  -7 4918.52 830.890   1
   0   1  -7 5447.18 882.360   6
   0  -1  -7 6775.02 893.318  26
   0  -1  -7 7012.35 935.791   1
   0  -1  -8 7667.44 1011.91  26
   0   1  -8 8254.39 1046.12   1
   0   1  -8 7235.56 1014.12   6
   0  -1  -8 10374.0 1161.92   1
   0  -1  -9-695.423 635.885   1
   0   1  -9 66.0483 609.690   1
   0  -1 -10 3591.85 850.458  15
   0   1 -10 4279.02 946.765  15
   0  -1 -10 4817.19 998.821  23
   0   1 -10 4282.38 921.006  18
   0   1 -10 2766.54 800.481  22
   0   1 -11 854.641 738.542  15
   0   1 -11 391.059 762.080  18
   0   1 -11 617.876 759.952  22
   0  -1 -11-56.5384 504.635  23
   0   1 -12 2631.49 744.901  15
   0  -1 -12 4955.00 955.232  23
   0  -1 -12 4941.59 997.147  28
   0   1 -13 180.458 518.525  28
   0  -1 -13-86.8946 521.357  28
   0  -1 -14-62.9252 478.299  28
   0   1 -14 182.749 490.860  28
   0   2   0 334775. 3098.27   7
   0   2  -1 933393. 5497.40   7
   0  -2   1 937307. 4926.49   2
   0   2  -2 228835. 2947.06  25
   0  -2  -2 228543. 2546.47   1
   0  -2  -3 493.533 432.796   1
   0   2  -3 288.018 394.737   5
   0   2  -3 143.788 471.192  25
   0   2   3 265.340 278.086   8
   0  -2  -4 76579.0 2030.93   1
   0   2  -4 76997.5 1848.31   5
   0   2  -4 77357.1 1729.16   1
   0   2   4 81205.2 1571.76   8
   0  -2  -5 3873.00 725.481   1
   0   2  -5 4018.84 555.316   5
   0   2  -5 4040.59 588.767   1
   0   2  -5 2915.02 606.875   3
   0   2  -5 3901.56 737.203   6
   0   2  -6 741.209 495.714   1
   0   2  -6 604.689 582.360   3
   0  -2  -6 210.625 566.194   1
   0   2  -6-211.170 585.696   6
   0   2  -7 1065.90 622.566   6
   0  -2  -7 2218.30 737.470   1
   0   2  -8 799.711 586.683   6
   0  -2  -8 764.833 668.050   1
   0   2  -9 10792.3 1185.67  22
   0  -2  -9 9005.69 1259.28  23
   0   2 -10 5995.49 1006.23  22
   0   2 -10 6156.73 2137.85  19
   0  -2 -10 5477.47 1004.90  23
   0   2 -10 4685.40 965.146  18
   0   2 -10 5725.42 1003.93  15
   0  -2 -11 1606.04 717.460  23
   0   2 -11 2437.58 815.665  22
   0   2 -11 1369.50 823.492  18
   0  -2 -11 1384.10 720.861  28
   0   2 -11 1995.34 742.272  15
   0   2 -12 480.045 564.887  28
   0  -2 -12 724.308 580.341  28
   0  -2 -12-275.408 500.484  23
   0   2 -12 259.313 696.725  18
   0   2 -12 172.518 613.242  22
   0   2 -12 304.575 509.348  15
   0  -2 -13 600.894 523.979  23
   0   2 -13 497.574 558.694  28
   0  -2 -13-477.581 528.351  28
   0   2 -14 25.0410 431.797  28
   0  -2 -14 550.989 450.023  28
   0   3   0 170.703 462.850  14
   0   3   0 114.890 479.984   7
   0  -3   0 399.375 419.159   2
   0  -3   1 9206.40 724.018   2
   0   3  -1 9321.48 844.185   7
   0   3   1 9496.18 845.367  14
   0   3   1 9705.17 809.364   7
   0   3  -2 8205.63 845.201  25
   0  -3  -2 8154.69 601.573   1
   0   3   2 8582.86 831.783  14
   0   3  -3 978.022 557.093  25
   0  -3  -3 435.763 383.114   1
   0   3  -3 281.563 352.334   9
   0   3  -4 8483.77 815.076   5
   0   3  -4 9782.06 977.813  25
   0  -3  -4 9570.03 832.165   1
   0  -3  -5 10286.6 988.673   1
   0   3  -5 12737.2 1192.02   6
   0  -3  -6 15172.9 1242.03   1
   0   3  -6 15572.1 1339.81   6
   0   3  -7 756.635 613.190   6
   0  -3  -7 231.521 530.205   1
   0  -3  -8-111.269 546.347  23
   0   3  -8 820.850 1963.49  19
   0  -3  -8 211.438 592.343  13
   0   3  -9 791.556 650.811  22
   0  -3  -9 342.122 582.853  13
   0  -3  -9-58.0464 487.494  23
   0   3 -10 1727.89 867.462  18
   0  -3 -10 450.333 634.195  23
   0   3 -10 1401.95 1883.51  19
   0   3 -10 892.758 694.777  22
   0  -3 -10 1399.44 748.909  13
   0  -3 -11-721.556 586.724  23
   0   3 -11-1118.96 726.209  22
   0  -3 -11-962.804 621.762  13
   0   3 -11-491.775 740.056  18
   0  -3 -12 206.041 429.551  23
   0   3 -12 160.304 641.629  18
   0   3 -12 365.636 561.872  22
   0  -3 -13 380.899 415.767  23
   0   4   0 16507.2 1178.08   7
   0  -4   0 17134.2 1132.29   2
   0   4   1 9603.97 964.594  14
   0   4   1 10358.0 960.664   7
   0   4  -1 9867.55 993.526  25
   0  -4  -1 10486.1 953.215   2
   0   4  -2 54369.0 2112.69  25
   0   4   2 53395.7 2109.69  14
   0   4   3 37892.9 1835.70  14
   0   4  -3 33924.3 1758.29  25
   0   4  -4 2812.58 756.187  25
   0   4   4 1135.55 558.489  14
   0   4  -4 2280.84 590.381   5
   0   4   5 9454.33 1096.82  14
   0   4   6 6400.59 964.252  14
   0   4  -6 6169.90 1003.47   6
   0   4  -7-829.722 1639.65  19
   0  -4  -7 466.735 474.702  23
   0  -4  -8 11347.0 1489.84  23
   0  -4  -8 11503.3 1456.28  13
   0   4  -8 15008.5 2228.17  19
   0  -4  -9 1101.35 714.851  23
   0  -4  -9 1634.57 731.864  13
   0   4  -9 85.9337 666.470  22
   0   4  -9-91.0585 1643.43  19
   0  -4 -10 1460.40 650.176  23
   0  -4 -10 394.446 541.035  13
   0   4 -10 855.526 678.398  22
   0  -4 -11 103.987 472.665  23
   0   4 -11-144.515 586.028  22
   0  -4 -11-196.515 546.507  13
   0   4 -12 620.483 578.723  22
   0  -4 -12-186.165 470.942  13
   0  -4 -12-350.753 451.649  23
   0  -5   0 536.324 509.704   2
   0   5   0 456.559 528.484  25
   0   5   1 2333.34 646.319   7
   0   5  -1 1164.07 588.407  25
   0  -5  -1 1134.96 548.314   2
   0   5  -2 1089.62 567.765  25
   0   5   2 1132.20 564.853   7
   0  -5  -2 1100.06 567.358   2
   0   5   2 1188.81 584.666  14
   0   5  -3 397.478 538.467  25
   0   5   3 417.267 554.986  14
   0  -5  -3 40.9330 449.707   2
   0  -5  -4 2330.68 676.701   2
   0   5   4 4163.11 890.475  14
   0   5  -4 1955.58 693.204  25
   0  -5  -5 664.441 468.686  11
   0   5  -5 565.399 519.964  21
   0  -5  -5 800.794 616.600  23
   0  -5   6 3404.15 834.933  10
   0  -5  -6 2441.39 806.307  23
   0  -5  -7 1707.12 741.923  23
   0  -5   7 1541.32 782.425  10
   0  -5  -8 495.265 595.786  13
   0   5  -8 612.355 1405.55  19
   0  -5  -8 1616.73 748.316  23
   0  -5  -9 156.643 476.414  13
   0   5  -9 285.952 1221.20  19
   0   5  -9-127.224 693.815  22
   0  -5  -9 356.388 599.044  23
   0  -5 -10 3.98612 475.279  23
   0  -5 -10-405.871 554.452  13
   0   5 -10 179.498 544.255  22
   0  -5 -11-30.7775 432.630  23
   0  -5 -11-135.993 488.331  13
   0   5 -11-671.977 575.018  22
   0  -6   0 301.547 526.537  11
   0  -6  -1 3220.85 921.615  11
   0  -6   1 1163.71 630.400  11
   0  -6  -2 1523.87 634.779  11
   0   6  -2 3567.16 751.405  21
   0  -6   2 3291.67 845.918  11
   0   6  -3 2285.61 720.767  21
   0  -6  -3 2136.52 713.035  11
   0  -6   3 1765.78 602.863  11
   0  -6   4 626.843 653.469  10
   0  -6  -4 528.221 613.750  11
   0  -6  -5-840.629 700.718  11
   0  -6   5 349.480 629.001  10
   0  -6  -6 1421.95 647.546  11
   0  -6   6 1656.87 758.350  10
   0  -6   7 4050.22 995.123  10
   0  -6  -8 466.428 604.144  13
   0  -6   8-119.108 539.482  10
   0  -6  -9 1551.45 669.708  13
   0   6  -9 986.500 617.868  22
   0  -6 -10 614.309 451.237  13
   0   6 -10-506.499 509.574  22
   0  -7   0 57.3947 508.125  11
   0  -7   0 248.457 650.781  10
   0  -7   1 324.870 603.282  11
   0  -7  -1 523.042 631.959  11
   0  -7   1 1535.90 786.344  10
   0  -7   2-491.721 552.057  11
   0  -7  -2 866.752 664.226  11
   0  -7  -3-1467.40 685.495  11
   0  -7   3-177.222 621.863  10
   0  -7   3-743.243 557.433  11
   0  -7   4 628.874 612.220  10
   0  -7  -4-124.493 527.792  11
   0  -7  -5 342.906 536.997  11
   0  -7   5 204.609 675.881  10
   0  -7   6 605.230 668.191  10
   0  -7  -6-124.280 499.164  11
   0  -7  -7 98.9655 503.506  13
   0  -7   7 718.138 601.622  10
   0  -7  -8 559.367 536.238  13
   0   7  -8 82.2809 538.065  22
   0  -7   8 1064.23 607.414  10
   0  -7  -9 20.4023 406.017  13
   0   7  -9-355.574 463.138  22
   0  -8   0 1939.00 640.906  11
   0  -8   0 1985.42 724.128  10
   0  -8  -1 894.736 628.450  11
   0  -8   1 129.789 616.092  10
   0  -8   1 1165.21 626.164  11
   0  -8   2-281.532 623.338  10
   0  -8   2 44.3010 480.848  11
   0  -8  -2-71.8332 483.159  11
   0  -8  -3 1060.35 584.339  11
   0  -8   3 194.296 571.283  10
   0  -8  -4 856.599 587.256  11
   0  -8   4 22.8748 533.636  10
   0  -8   5 798.005 582.230  10
   0  -8  -5 274.840 475.485  13
   0  -8  -5-184.835 507.043  11
   0  -8   6-110.947 475.809  10
   0  -8  -6 77.6383 418.451  13
   0  -9  -1-20.5882 397.578  11
   1   0 -15 74.6992 404.327  28
   1   0 -14 461.862 526.722  28
   1   0 -14-212.511 465.402  23
   1   0 -13-315.694 519.037  23
   1   0 -12-391.165 569.817  15
   1   0 -11 9906.58 1183.89  22
   1   0 -11 9164.96 1311.68  15
   1   0 -10 233.541 552.080  22
   1   0 -10 56.8568 503.717  15
   1   0 -10-13.2133 692.398  18
   1   0  -9-59.0122 519.438   1
   1   0  -9-768.605 543.194  26
   1   0  -8-98.9091 547.234   1
   1   0  -8 287.961 522.711  26
   1   0  -7 19101.1 1370.92   1
  -1   0   6 122.049 354.628   8
   1   0  -5 351119. 4321.45   6
   1   0  -4-113.378 456.739   6
   1   0  -3 12218.1 716.538   6
  -1   0   3 12161.4 605.997  27
   1   0  -2 57.8246 259.926   6
  -1   0   2 36.4506 235.375  27
   1   0  -1 119010. 921.970   6
   1   0   0 802.295 125.392   9
  -1   0  -1 47659.9 839.008   6
  -1   0  -2 187.193 240.252  26
  -1   0  -3 44387.4 1330.71   3
  -1   0  -3 44536.8 1313.69   6
  -1   0  -3 46583.2 1127.90  26
  -1   0  -4 502.546 392.784  26
  -1   0  -4 117.805 459.840   1
  -1   0  -4-37.2349 486.839   6
  -1   0  -5 5883.47 778.067   1
  -1   0  -5 4563.15 736.534   6
  -1   0  -5 5835.69 656.161  26
  -1   0  -6-250.193 550.075   1
  -1   0  -6-205.015 441.865  26
  -1   0  -7 6317.91 888.785   1
  -1   0  -8 308.337 556.919   1
  -1   0  -9 27768.4 1989.33  15
  -1   0  -9 28171.1 1730.29  18
  -1   0 -10 492.268 609.148  15
  -1   0 -10-609.102 739.026  18
  -1   0 -11 2746.58 863.735  28
  -1   0 -11 999.809 826.096  18
  -1   0 -12-162.933 553.369  28
  -1   0 -13-550.104 615.179  28
  -1   0 -14-827.606 556.253  28
   1   1 -14 1109.04 565.603  28
   1  -1 -14 1011.02 499.972  23
   1  -1 -14 792.034 552.842  28
   1  -1 -13 4879.35 973.655  28
   1   1 -13 3851.96 852.316  15
   1  -1 -13 5630.31 1014.73  23
   1   1 -12-163.602 651.313  22
   1  -1 -12 181.245 501.146  23
   1   1 -12-1339.35 672.382  15
   1  -1 -11 17959.2 1794.44  23
   1   1 -11 20135.1 1538.74  18
   1   1 -11 19107.9 1780.26  15
   1  -1 -11 17917.3 1717.45  15
   1   1 -11 18687.3 1557.43  22
   1   1 -10 10808.2 1249.85  22
   1   1 -10 11168.6 1328.16  15
   1  -1 -10 8140.90 1234.83  15
   1   1 -10 10100.1 1179.65  18
   1   1  -9 3813.99 889.453   1
   1  -1  -9 6315.90 1014.10  26
   1  -1  -9 5741.28 997.080   1
   1  -1  -8 4365.14 822.422  26
   1  -1  -8 3880.12 822.172   1
   1   1  -8 3352.18 811.175   6
   1   1  -8 2297.99 725.918   1
   1  -1  -7 431.292 554.829   1
   1  -1  -7-168.643 543.063  26
   1   1  -7 35.6546 513.312   1
   1   1  -7-558.636 633.333   6
   1  -1  -6 2949.18 722.572   1
   1  -1  -6 2829.19 680.601  26
   1   1  -6 3152.09 729.930   6
  -1   1   6 2747.21 467.794   8
  -1  -1   6 1780.84 461.713  27
   1  -1  -5 3290.77 639.170  26
  -1  -1   5 2691.98 507.998  27
   1   1  -5 3125.04 676.696   6
  -1   1   5 3605.84 510.970   8
  -1   1   4 93423.2 1794.05   8
   1   1  -4 91900.1 2026.52   6
   1   1  -3 116400. 1311.42   5
   1   1  -3 117720. 1544.44   3
   1   1  -3 119686. 2002.65   6
  -1   1   3 114525. 1815.38   8
   1   1  -2 128834. 1724.56   9
  -1   1   2 121653. 1718.72   8
   1   1  -2 126352. 1656.10  25
   1  -1  -1 25328.7 706.053  26
   1   1  -1 24640.5 638.017  25
  -1  -1   0 14164.5 521.707   1
   1   1   0 15399.3 417.228   7
  -1   1   0 15569.3 520.706  14
   1   1   0 15101.5 518.456  14
  -1   1  -1 144043. 1249.46   1
  -1  -1  -1 150316. 1732.93   1
  -1   1  -2 50092.4 1276.91   5
  -1  -1  -2 47645.6 1240.88   1
  -1   1  -2 49001.2 1033.64   1
  -1  -1  -2 48517.2 1064.72   4
  -1   1  -3 177742. 2661.55   6
  -1   1  -3 175938. 2553.77   5
  -1  -1  -3 174016. 2659.63   1
  -1   1  -4 589.686 483.398   1
  -1  -1  -4 537.175 513.948   1
  -1   1  -4 562.619 533.943   6
  -1   1  -4 417.466 571.989   3
  -1   1  -5 2323.31 668.745   6
  -1  -1  -5 2695.84 673.477   1
  -1   1  -5 2945.68 639.731   1
  -1   1  -5 2972.88 732.504   3
  -1  -1  -5 1788.53 538.402  26
  -1   1  -6 578.324 538.788   1
  -1   1  -6 832.458 589.281   6
  -1  -1  -6 1042.78 615.102   1
  -1   1  -7 1208.01 633.864   1
  -1  -1  -7 1819.58 668.568   1
  -1   1  -7 228.675 596.052   6
  -1  -1  -8 450.603 624.600   1
  -1   1  -8-896.068 703.484   1
  -1   1  -8-147.050 591.577   6
  -1  -1  -9 1040.42 744.663  18
  -1   1  -9 1579.35 682.074  15
  -1   1  -9 938.957 705.745  18
  -1  -1  -9 1500.33 589.067  15
  -1   1 -10 2583.19 912.924  18
  -1   1 -10 2419.46 777.841  15
  -1   1 -11 11031.3 1327.81  18
  -1  -1 -11 8415.23 1278.11  28
  -1   1 -11 12507.1 1456.24  15
  -1   1 -11 11704.6 1414.93  28
  -1  -1 -12 952.284 644.693  28
  -1   1 -12 1380.14 704.097  28
  -1   1 -12 61.1595 703.146  18
  -1   1 -13 350.381 494.154  28
  -1  -1 -13 169.628 516.536  28
  -1  -1 -14-130.390 470.048  28
  -1   1 -14 508.218 489.639  28
   1   2 -14 791.973 487.248  28
   1  -2 -14 110.032 459.943  28
   1  -2 -14 381.095 417.188  23
   1  -2 -13 824.920 551.243  23
   1   2 -13-30.4315 473.043  15
   1   2 -13-402.299 540.031  22
   1   2 -13 1182.21 649.004  28
   1  -2 -13 438.497 532.144  28
   1   2 -12 1217.23 741.724  22
   1  -2 -12 1687.16 680.450  28
   1   2 -12 1152.32 642.036  15
   1  -2 -12 2263.31 749.156  23
   1  -2 -11 1718.66 752.867  23
   1   2 -11 2127.72 802.277  22
   1   2 -11 1692.32 694.434  15
   1  -2 -10 3698.44 918.032  23
   1   2 -10 3588.49 879.396  22
   1  -2  -9-100.097 494.688  12
   1  -2  -9 1001.65 555.392  15
   1  -2  -9 149.487 527.046  23
   1   2  -9-51.2686 645.459  22
   1  -2  -8 893.471 556.844  26
   1   2  -8 1505.86 644.331   6
   1  -2  -8 914.256 603.359   1
   1   2  -7 764.397 583.071   6
   1  -2  -7 733.984 585.445  26
   1  -2  -7 1696.31 690.810   1
   1   2  -7 395.516 547.535   1
   1   2  -6 76218.9 2517.17   6
   1  -2  -6 79247.0 2619.46  26
   1  -2  -6 85139.5 2579.34   1
   1  -2  -5 22362.4 1270.34   1
   1   2  -5 20313.7 1270.95   6
   1  -2  -5 21332.2 1328.10  26
   1   2  -5 22524.8 1063.49   3
  -1   2   5 22820.4 1058.24   8
   1  -2  -4 48627.2 1754.72  26
   1  -2  -4 48680.3 1579.76   1
  -1   2   4 46619.8 1421.10   8
   1   2  -4 46419.7 1331.77   3
   1   2  -4 43874.9 1223.91   5
   1   2  -4 47359.9 1443.69   9
   1  -2  -3 37990.0 1222.70   1
   1  -2  -3 38992.8 1445.57  26
   1   2  -3 38075.4 1221.83   9
   1   2  -3 38916.7 1347.74  25
  -1   2   3 37941.3 1243.68   8
  -1   2   2 745.847 389.283   8
   1   2  -2 607.478 420.035  25
  -1  -2   1 91750.0 1759.02   2
  -1   2   1 94111.5 1860.88   8
  -1   2   1 93377.4 1762.41  14
   1  -2  -1 91919.0 1092.35   1
   1   2   0 59007.4 1247.60   7
   1   2   0 59208.9 1405.17  14
  -1  -2   0 60085.1 1464.41   2
  -1   2   0 59429.5 1417.88  14
   1   2   1 51163.9 1388.36  14
  -1  -2  -1 51327.4 1202.67   1
   1  -2   1 49469.6 1003.17   2
  -1   2  -1 52911.4 1405.80  25
  -1   2  -2 10028.6 448.666   9
  -1   2  -2 8009.60 377.847   1
  -1  -2  -2 9527.64 692.664   1
  -1   2  -2 10615.5 788.380  25
  -1  -2  -3 194.949 481.900   1
  -1   2  -3-90.9943 497.818  25
  -1   2  -3 394.152 465.737   5
  -1   2  -4 1532.34 616.389   6
  -1   2  -4 1374.79 445.353   1
  -1  -2  -4 1696.44 579.591   1
  -1   2  -4 1690.53 536.841   5
  -1   2  -5 42976.7 1655.87   5
  -1   2  -5 44362.0 1564.05   1
  -1   2  -5 43935.8 1797.18   3
  -1  -2  -5 43529.1 1817.73   1
  -1   2  -5 42529.5 1885.45   6
  -1   2  -6 382.653 587.306   3
  -1   2  -6 434.364 581.053   6
  -1  -2  -6 15.5651 532.212   1
  -1  -2  -7 112.679 549.472   1
  -1   2  -7 669.712 617.892   6
  -1   2  -8 4881.32 934.630   6
  -1  -2  -8 1778.57 727.530   1
  -1  -2  -9 2524.22 785.464  23
  -1  -2  -9 3780.24 890.920  13
  -1  -2 -10 3189.49 892.008  28
  -1  -2 -10 4765.40 990.611  23
  -1   2 -10 4691.53 1016.74  18
  -1  -2 -10 5743.58 1043.18  13
  -1   2 -10 5434.77 2704.50  19
  -1   2 -11 3421.77 875.890  28
  -1   2 -11 4282.64 994.168  18
  -1  -2 -11 3920.02 909.331  13
  -1  -2 -11 4067.78 947.752  28
  -1   2 -12-293.633 501.882  28
  -1   2 -12 646.285 647.085  18
  -1  -2 -12 738.156 570.918  28
  -1  -2 -13-15.3050 503.920  28
  -1   2 -13 256.946 443.118  28
   1   3 -13 1234.34 603.859  22
   1  -3 -13 727.600 497.392  23
   1   3 -12 251.468 616.535  22
   1   3 -12-1160.17 582.793  15
   1  -3 -12 414.987 513.866  23
   1  -3 -11 1856.67 720.685  23
   1   3 -11 1205.92 659.088  15
   1   3 -11 2313.74 782.034  22
   1   3 -10 14341.1 1438.84  22
   1  -3 -10 13182.7 1610.73  23
   1  -3  -9 5163.05 1060.13  23
   1  -3  -9 5214.87 1134.84  12
   1   3  -9 5120.81 919.015  22
   1  -3  -9 7215.46 1132.47  13
   1   3  -9 5031.05 1674.15  19
   1   3  -8 212.521 617.664   6
   1  -3  -8-59.8693 546.490   1
   1  -3  -8 348.553 499.174  23
   1  -3  -7 1623.45 668.757   1
   1   3  -7 765.106 593.924   6
   1   3  -6 1547.99 658.695   6
   1  -3  -6 1636.13 590.777   1
   1  -3  -5 12912.1 1018.39   1
   1   3  -5 12352.4 1157.64   6
  -1   3   4 6408.36 688.639   8
   1  -3  -4 7100.19 724.958   1
   1   3  -4 7559.13 706.231   9
   1   3  -4 5565.78 788.622  25
  -1   3   3 25893.7 1333.32  14
   1   3  -3 26758.5 1220.10   9
   1   3  -3 25506.6 1293.80  25
   1  -3  -3 22684.7 1040.90   1
  -1   3   2-41.8193 456.830  14
   1   3  -2 158.718 518.838  25
  -1   3   1 12989.7 930.126  14
  -1  -3   1 12286.9 905.465   2
   1   3   0 43577.9 1550.10  14
   1   3   0 46743.6 1460.36   7
  -1  -3   0 43880.2 1550.67   2
  -1   3   0 42849.4 1582.36   7
   1  -3   0 44759.2 1381.31   2
  -1   3  -1 52443.2 1764.55   7
  -1  -3  -1 48668.0 1263.92   1
  -1   3  -1 50131.7 1718.86  25
  -1  -3  -1 50678.0 1730.27   2
   1  -3   1 49010.3 1357.21   2
   1   3   1 50946.1 1500.16   7
   1   3   1 48575.1 1662.83  14
  -1  -3  -2 2366.21 473.099   1
   1   3   2 2830.61 624.354  14
  -1   3  -2 1294.42 578.046  25
  -1   3  -3 56463.8 1989.65  25
  -1  -3  -3 60898.2 1815.24   1
  -1   3  -3 58399.5 1987.08   5
  -1  -3  -4 39576.0 1634.71   1
  -1   3  -4 40085.7 1733.10   5
  -1   3  -5 6363.30 814.780   5
  -1  -3  -5 4777.66 754.262   1
  -1   3  -5 4877.49 854.901   6
  -1   3  -6 20602.0 1476.29   3
  -1   3  -6 19862.5 1537.67   6
  -1  -3  -6 18978.4 1398.18   1
  -1  -3  -7 3424.92 819.019   1
  -1   3  -7 2808.91 836.508   6
  -1  -3  -8 1800.16 754.173  13
  -1   3  -8 1131.48 2359.47  19
  -1  -3  -8 140.571 493.278  23
  -1   3  -9 289.035 697.704  22
  -1  -3  -9 2034.55 709.832  13
  -1  -3  -9 1471.30 687.590  23
  -1   3 -10 5006.92 1055.09  18
  -1  -3 -10 6396.29 1175.68  23
  -1  -3 -10 8017.41 1198.75  13
  -1  -3 -11-605.102 692.713  13
  -1  -3 -11-764.372 574.256  28
  -1   3 -11 370.930 686.947  18
  -1  -3 -11-1764.64 695.669  23
  -1   3 -12 1972.29 776.537  18
  -1  -3 -12 1703.38 674.605  13
   1   4 -13-797.799 526.545  22
   1  -4 -13-292.522 379.421  23
   1  -4 -12-820.375 499.510  23
   1   4 -12 219.328 586.120  22
   1  -4 -11 158.668 537.501  13
   1  -4 -11 429.551 519.302  23
   1   4 -11 60.0635 609.221  22
   1  -4 -10 96.2491 460.638  23
   1  -4 -10 406.512 568.629  13
   1   4 -10 64.3615 644.403  22
   1  -4  -9 1615.03 743.402  13
   1  -4  -9 3108.12 898.471  23
   1   4  -9 2738.42 880.156  22
   1   4  -9 4523.22 1487.76  19
   1  -4  -8 84.8131 525.509  23
   1  -4  -8 233.587 582.275  12
   1   4  -7 7466.33 1563.19  19
   1  -4  -7 8972.07 1320.27  12
   1  -4  -7 9120.83 1258.92  23
   1   4  -6 6230.84 992.905   6
  -1   4   6 8936.23 1114.00  14
  -1   4   5 2940.89 690.575  14
  -1   4   4 1531.39 587.149  14
   1   4  -4 1041.78 622.457  25
   1   4  -3 5630.14 845.887  25
  -1   4   3 5978.69 844.864  14
   1   4  -3 5904.84 745.280   9
   1   4  -2 13734.5 1126.23  25
  -1   4   2 13733.4 1128.61  14
  -1   4   2 12485.6 1061.00   7
   1  -4  -1 933.170 473.013   2
  -1   4   1 223.497 473.404  14
  -1   4   1-301.343 525.787   7
   1   4  -1 342.869 526.204  25
  -1  -4   0 5542.18 755.399   2
   1   4   0 4730.13 750.021  14
  -1   4   0 6982.07 868.092   7
   1  -4   0 5753.68 714.477   2
  -1   4  -1 45382.6 1901.16  25
  -1  -4  -1 46722.9 1920.91   2
   1   4   1 45823.1 1747.28   7
   1   4   1 46636.6 1919.47  14
  -1   4  -2 18494.8 1310.18  25
  -1  -4  -2 19643.3 1350.89   2
   1   4   2 21933.4 1231.50   7
   1   4   2 20718.7 1355.35  14
   1   4   3-332.923 523.674  14
  -1   4  -3-116.703 560.034  25
  -1   4  -4 4041.69 804.382  25
  -1   4  -4 4247.93 784.931   5
   1   4   4 5982.53 890.654  14
   1   4   5 4898.50 867.745  14
  -1   4  -5 4452.40 900.014   6
  -1   4  -6 1743.25 726.341   6
   1   4   6 1307.38 602.992  14
  -1   4  -7 631.892 2084.13  19
  -1  -4  -7 94.6376 561.773  23
  -1  -4  -7 493.256 587.647  13
  -1   4  -7 519.820 536.151  21
  -1   4  -8-1665.09 2255.30  19
  -1  -4  -8 158.617 573.277  13
  -1  -4  -8 143.077 544.273  23
  -1  -4  -9 195.578 556.057  13
  -1   4  -9-126.766 684.566  22
  -1  -4  -9-119.148 590.169  23
  -1  -4 -10-174.829 541.195  23
  -1   4 -10-327.091 574.014  22
  -1  -4 -10 779.708 621.230  13
  -1  -4 -11 2419.35 721.198  13
  -1   4 -11 1495.97 740.617  18
  -1  -4 -11 999.717 525.670  23
  -1   4 -12 1024.86 637.993  18
  -1  -4 -12 518.048 488.392  13
   1  -5 -12 204.991 416.478  23
   1   5 -12 125.072 435.735  22
   1   5 -11-391.825 554.464  22
   1  -5 -11-436.194 479.883  13
   1  -5 -11 424.467 498.913  23
   1   5 -10 1164.47 716.841  22
   1  -5 -10 1401.10 681.741  13
   1  -5 -10 367.197 508.054  23
   1  -5  -9 4236.15 944.285  13
   1  -5  -9 3706.88 944.518  23
   1  -5  -8 336.718 559.968  23
   1  -5  -7 321.078 538.244  23
   1   5  -7 2058.82 1199.62  19
  -1  -5   7 739.437 657.101  10
   1  -5  -6-150.811 523.054  23
  -1  -5   6-1856.91 734.156  10
   1   5  -6 1067.50 1148.41  19
   1  -5  -6-124.384 536.128  11
   1  -5  -5 631.404 521.983  23
  -1  -5   5-263.068 535.133  10
   1  -5  -5 223.300 436.340  11
  -1   5   4 1595.14 659.824  14
   1   5  -4 722.086 632.850  25
  -1   5   4 1806.78 597.557   7
  -1   5   3 2615.95 714.659   7
   1  -5  -3 1901.11 640.585   2
  -1   5   3 1302.12 558.561  14
   1   5  -3 2146.78 683.560  25
   1  -5  -2 56.3318 405.758   2
  -1   5   2-97.9546 553.740  14
   1   5  -2 907.983 570.627  25
  -1   5   2-645.909 583.253   7
  -1   5   1 3322.56 785.163   7
   1   5  -1 2577.86 722.613  25
  -1  -5   0 2626.31 681.471   2
  -1   5   0 2725.88 717.841  25
  -1   5   0 2374.21 684.329   7
  -1  -5  -1 17139.4 1385.83   2
  -1   5  -1 19215.4 1494.58  25
   1   5   2 5483.90 893.590  14
  -1   5  -2 4802.14 870.149  25
  -1  -5  -2 5086.52 885.361   2
  -1  -5  -3 1805.89 686.804   2
   1   5   3 1506.21 606.855  14
  -1   5  -3 2150.23 736.690  25
  -1   5  -3 1499.94 661.184   5
  -1   5  -4-601.538 660.754  21
  -1  -5  -4-1216.93 635.782  23
  -1  -5  -5 12847.7 1505.16  23
  -1   5  -5 9121.00 1133.24  21
  -1  -5  -6 2199.39 845.600  23
  -1   5  -6 2345.94 743.736  21
  -1  -5  -7 4423.56 986.666  13
  -1  -5  -7 4509.86 1037.31  23
  -1  -5  -8 6340.10 1160.03  23
  -1   5  -8 7669.02 1950.00  19
  -1  -5  -8 5594.47 1115.82  13
  -1  -5  -9 845.898 611.559  13
  -1  -5  -9 1284.06 634.814  23
  -1   5  -9 998.588 646.387  22
  -1   5  -9 2526.65 1724.14  19
  -1   5 -10-150.423 548.643  22
  -1  -5 -10-7.94167 535.140  13
  -1  -5 -10 153.643 451.283  23
  -1   5 -11 1307.55 619.965  18
  -1  -5 -11 835.947 509.962  13
   1   6 -11 985.950 441.773  22
   1   6 -10 335.811 549.393  22
   1  -6 -10 530.365 483.694  13
   1  -6  -9-76.1965 529.718  23
   1  -6  -9 915.986 642.900  13
   1   6  -9 23.5108 604.661  22
   1  -6  -8 54.0361 529.344  23
  -1  -6   8 50.7156 587.237  10
   1  -6  -8 339.698 566.239  13
   1  -6  -7 1969.01 757.632  23
  -1  -6   7 2780.19 873.159  10
  -1  -6   6-513.910 652.112  10
   1  -6  -6 1107.55 691.693  11
   1  -6  -6 499.712 576.125  23
   1  -6  -5-150.574 597.588  11
  -1  -6   5 1141.21 789.159  10
   1  -6  -4 2979.64 872.305  11
  -1  -6   4 2520.82 752.367  11
  -1  -6   4 2918.83 904.427  10
  -1  -6   3 478.097 678.116  10
  -1  -6   3 643.523 599.098  11
   1  -6  -3-92.5296 601.545  11
  -1  -6   2 945.159 736.011  10
  -1  -6   2 1629.68 705.569  11
   1  -6  -2 1809.46 660.894  11
  -1  -6   1-266.735 637.404  10
  -1  -6   1 524.555 564.832  11
   1  -6  -1 375.437 505.610  11
  -1  -6   0 1441.26 579.678  11
   1  -6   0 1348.34 684.426  11
  -1  -6   0 1448.40 716.757  10
   1  -6   1 471.759 552.997  11
  -1  -6  -1 110.809 602.078  11
  -1   6  -1 651.645 539.780  21
  -1   6  -2 9283.62 1150.59  21
  -1  -6  -2 9863.09 1333.13  11
   1  -6   2 8863.40 1277.84  11
  -1  -6  -3 843.915 648.755  11
  -1   6  -3-187.681 608.248  21
  -1   6  -4 1021.78 693.238  21
  -1  -6  -4 209.568 539.740  11
  -1   6  -5 252.154 561.267  21
  -1  -6  -5 593.471 559.269  11
   1  -6   5 774.548 659.578  10
   1  -6   6 977.886 678.863  10
  -1   6  -6-2185.93 1310.78  19
  -1   6  -7-1194.38 1228.31  19
   1  -6   7-459.338 647.800  10
  -1  -6  -7 585.871 679.552  13
  -1  -6  -8 200.580 603.973  13
  -1   6  -9 485.480 554.692  22
  -1  -6  -9 360.850 534.372  13
  -1  -6 -10 319.004 459.874  13
  -1   6 -10 165.280 497.991  22
   1  -7  -9 198.349 442.434  13
   1   7  -9-517.762 560.683  22
   1  -7  -8 533.227 544.996  13
  -1  -7   8-22.0115 561.705  10
   1  -7  -7-82.7507 490.821  13
  -1  -7   7-598.737 614.398  10
  -1  -7   6-1855.76 730.755  10
   1  -7  -6-142.126 511.873  11
  -1  -7   5 703.322 653.169  10
   1  -7  -5 333.697 569.422  11
   1  -7  -4 882.650 655.207  11
  -1  -7   4 605.672 593.924  11
  -1  -7   4 788.243 647.208  10
  -1  -7   3 368.410 614.479  11
   1  -7  -3-944.645 696.702  11
  -1  -7   3 241.436 652.874  10
   1  -7  -2 1531.85 768.247  11
  -1  -7   2 692.157 637.484  11
  -1  -7   2 318.334 658.902  10
  -1  -7   1 949.329 702.700  10
  -1  -7   1-131.223 549.969  11
   1  -7  -1 18.4395 585.281  10
   1  -7  -1 100.347 539.744  11
   1  -7   0 972.844 702.617  11
  -1  -7   0 930.790 647.688  10
  -1  -7   0 1521.11 798.861  11
   1  -7   0 201.607 636.921  10
  -1  -7  -1 182.346 528.318  11
   1  -7   1 227.497 603.255  10
   1  -7   1 1119.66 691.222  11
  -1  -7  -2-103.267 540.840  11
   1  -7   2-60.9551 675.679  10
   1  -7   2-1055.71 668.951  11
   1  -7   3 3935.63 1023.89  10
  -1  -7  -3 2943.50 914.458  11
   1  -7   4 265.989 661.847  10
  -1  -7  -4 865.190 697.992  11
  -1  -7  -5 86.2381 494.305  11
  -1  -7  -5-218.524 570.617  13
   1  -7   5 104.134 627.975  10
   1  -7   6 704.700 640.924  10
  -1  -7  -6 704.267 592.595  13
  -1  -7  -7 834.453 533.318  13
   1  -7   7 251.377 579.961  10
  -1  -7  -8 681.071 526.621  13
  -1  -7  -8-146.166 418.108  17
  -1  -7  -9 1553.08 483.694  13
   1  -8  -7 455.609 391.645  13
   1   8  -7 870.239 453.263  22
  -1  -8   6-155.744 487.626  10
   1  -8  -6-198.563 402.015  11
   1  -8  -6-43.8993 455.009  13
   1  -8  -5 854.870 487.945  11
  -1  -8   5 543.312 555.569  10
   1  -8  -4 223.802 512.918  11
  -1  -8   4 671.739 577.134  10
  -1  -8   3 1671.99 637.705  11
   1  -8  -3 1336.88 646.549  11
  -1  -8   3 1809.64 748.153  10
   1  -8  -2-112.710 550.548  11
  -1  -8   2 386.978 532.208  10
  -1  -8   2 59.8676 519.939  11
   1  -8  -1 64.6063 466.845  11
  -1  -8   1-117.921 530.650  11
  -1  -8   1-688.254 610.458  10
   1  -8   0-365.529 618.841  10
   1  -8   0-55.6383 495.407  11
  -1  -8   0-322.902 509.983  11
   1  -8   1-3.07185 578.115  10
   1  -8   1-46.4661 561.620  11
  -1  -8  -1-682.128 583.068  11
  -1  -8  -2-182.007 501.643  11
   1  -8   2 488.183 485.559  11
   1  -8   2-6.14531 576.152  10
   1  -8   3 1081.88 641.600  10
  -1  -8  -3 255.850 503.241  13
  -1  -8  -3 1396.30 574.679  11
  -1  -8  -4 549.869 521.997  11
  -1  -8  -4 799.147 504.709  13
   1  -8   4 791.741 582.624  10
  -1  -8  -5 229.299 363.281  11
   1  -8   5-275.813 546.845  10
  -1  -8  -5 79.8199 458.732  13
   1  -8   6-975.445 532.432  10
  -1  -8  -6 95.6147 374.533  13
   2   0 -15 724.612 473.424  28
   2   0 -14 1371.75 628.009  23
   2   0 -14 283.096 538.669  28
   2   0 -13 388.667 539.006  23
   2   0 -13 29.8461 495.612  15
   2   0 -12 1202.15 700.201  22
   2   0 -12 1246.99 739.291  15
   2   0 -11 345.395 608.122  22
   2   0 -11-228.361 510.653  15
   2   0 -10 157.364 475.406  15
   2   0 -10 1205.77 696.663  22
   2   0  -9 475.872 512.232  26
   2   0  -9-244.776 543.863   1
  -2   0   7 292.763 399.702   8
  -2   0   6 13408.6 995.521   8
  -2   0   5 7.72686 403.856   8
  -2   0   2 48071.6 612.197   5
  -2   0   1 302.174 221.672   5
   2   0  -1 471.445 279.434   9
  -2   0   0 112338. 889.265   6
  -2   0   0 115547. 1543.41   5
  -2   0   0 114505. 1389.18   8
   2   0   0 111543. 1300.00   9
  -2   0  -1 77.4237 179.135   8
  -2   0  -1 55.9158 254.903   6
  -2   0  -1 83.2419 194.830   2
  -2   0  -3-246.101 524.270   3
  -2   0  -3-12.5295 431.488   6
  -2   0  -3-51.0967 438.735   1
  -2   0  -3-55.6407 389.687   4
  -2   0  -4 43943.4 1552.51   1
  -2   0  -4 45763.5 1628.69   6
  -2   0  -5-157.155 523.208   1
  -2   0  -5 73.9641 543.197   6
  -2   0  -6 54686.4 2107.03   1
  -2   0  -7-51.2710 520.454   1
  -2   0  -8 1164.38 663.481   1
  -2   0  -9 1114.01 687.987  15
  -2   0  -9-467.856 703.804  28
  -2   0  -9-241.378 739.454  18
  -2   0 -10 25159.3 1787.78  18
  -2   0 -10 25331.2 1980.41  28
  -2   0 -11-766.010 777.118  18
  -2   0 -11-596.473 664.894  28
  -2   0 -12 4839.16 974.518  28
  -2   0 -13 124.061 503.891  28
  -2   0 -14-118.101 426.214  28
   2  -1 -15 559.192 411.439  28
   2   1 -15 287.163 396.409  28
   2   1 -14 413.234 440.785  23
   2  -1 -14 705.534 607.783  28
   2   1 -14-38.8985 517.103  28
   2  -1 -14 225.442 480.931  23
   2   1 -13-175.420 563.889  15
   2  -1 -13 16.5409 514.778  23
   2   1 -13 738.519 707.623  22
   2   1 -12 5949.50 1007.71  22
   2   1 -12 4914.42 1016.65  15
   2  -1 -12 5263.49 997.646  15
   2  -1 -12 6310.31 1124.20  23
   2  -1 -11 152.202 510.925  15
   2   1 -11-701.011 653.836  22
   2   1 -11 352.762 606.465  15
   2  -1 -10 133.914 503.531  15
   2   1 -10-196.923 669.392  22
   2  -1 -10 1053.24 737.577  22
   2  -1  -9 897.953 528.554  26
   2   1  -9 1182.99 694.888   1
   2  -1  -9 1662.92 757.165   1
   2   1  -8 22890.4 1566.26   6
   2  -1  -8 21747.9 1589.97   1
   2  -1  -8 20673.6 1547.68  26
   2  -1  -7 3441.59 753.182  26
   2   1  -7 2843.44 690.387   6
  -2   1   7 3042.44 565.335   8
   2   1  -6 7205.71 866.180   6
  -2   1   6 6627.99 722.590   8
  -2  -1   6 7772.11 751.551  27
  -2   1   5 9656.06 815.766   8
   2   1  -5 10825.7 870.541   6
  -2  -1   5 11671.3 866.704  27
  -2   1   4 20599.6 999.022   8
  -2  -1   4 21168.6 1039.20  27
   2   1  -4 21423.7 996.781   6
   2   1  -3 1374.47 418.724   9
   2   1  -3 1171.08 376.112   6
  -2   1   3 748.722 395.141   8
   2   1  -2 11065.5 510.991  25
  -2   1   2 10989.1 395.326   4
  -2   1   1 12749.7 479.454  14
  -2   1   1 12321.2 496.903   4
   2   1  -1 12096.3 432.290  25
   2  -1   0 886.543 167.434  26
  -2   1   0 860.676 313.357   4
  -2  -1   0 877.566 381.186   1
  -2   1   0 708.576 250.190  25
   2   1   0 652.609 249.198  14
  -2   1  -1 28624.4 867.282  25
  -2   1  -1 28576.7 811.889   1
  -2  -1  -1 29430.3 1008.15   1
  -2  -1  -2 17346.4 913.527   1
  -2   1  -2 18323.9 975.593   5
  -2   1  -3 3365.86 605.599   5
  -2   1  -3 3050.85 519.680   1
  -2  -1  -3 3157.89 620.909   1
  -2   1  -3 3508.05 589.189   6
  -2  -1  -3 3456.29 518.728   4
  -2  -1  -4 54492.5 1851.13   1
  -2   1  -4 58491.0 1878.59   6
  -2  -1  -4 57166.3 1714.34   4
  -2   1  -4 60373.3 1739.27   1
  -2   1  -4 55239.1 1931.82   3
  -2  -1  -5 8856.22 969.383   1
  -2   1  -5 8795.44 936.835   6
  -2   1  -5 9887.45 875.825   1
  -2   1  -5 7700.22 980.128   3
  -2   1  -6 33896.7 1665.57   1
  -2   1  -6 33271.9 1764.28   6
  -2  -1  -6 31438.3 1705.56   1
  -2   1  -7-42.0601 579.791   6
  -2  -1  -7 840.762 682.449   1
  -2   1  -7 516.276 562.396   1
  -2  -1  -8 1790.76 699.226   1
  -2   1  -8 1233.80 567.741   1
  -2   1  -9 3433.44 900.983  18
  -2  -1  -9 3199.50 836.088  13
  -2   1  -9 2613.47 906.940  28
  -2  -1  -9 1899.52 733.194  28
  -2  -1  -9 2424.30 881.510  18
  -2   1 -10 6413.97 1156.70  18
  -2   1 -10 6130.72 1076.94  28
  -2  -1 -10 6866.77 1143.63  13
  -2  -1 -10 6398.56 1104.93  28
  -2   1 -11 1001.11 727.979  18
  -2   1 -11 1512.97 809.820  28
  -2  -1 -11 2439.92 774.893  13
  -2  -1 -11 1641.60 738.308  28
  -2   1 -12 2045.81 899.585  18
  -2  -1 -12 437.721 603.257  28
  -2   1 -12 895.541 611.381  28
  -2   1 -13 704.702 560.124  28
  -2  -1 -13-283.230 524.266  28
  -2  -1 -14-178.586 390.445  28
   2  -2 -14 103.181 427.504  28
   2   2 -14-166.722 510.783  28
   2   2 -14-8.09496 428.562  15
   2  -2 -14-241.723 397.184  23
   2  -2 -13-206.882 556.872  28
   2   2 -13 291.435 596.820  22
   2   2 -13-193.192 516.129  15
   2  -2 -13-84.7266 465.453  23
   2  -2 -12-113.197 500.640  23
   2   2 -12-418.532 574.246  15
   2   2 -12 43.4181 605.898  22
   2  -2 -11 1641.44 725.104  23
   2   2 -11 809.618 666.585  22
   2  -2 -10 7270.79 1149.45  15
   2   2 -10 7905.70 1138.11  22
   2  -2 -10 8663.85 1304.18  23
   2  -2 -10 6472.32 1290.78  12
   2   2  -9-231.478 760.728  22
   2  -2  -9 93.1586 479.769  23
   2  -2  -9 678.750 526.905  15
   2   2  -9-172.591 682.422   6
   2   2  -8 2780.47 752.566   6
   2  -2  -8 1174.96 701.094   1
   2   2  -8 640.497 630.279   1
   2  -2  -8 876.877 587.858  26
   2   2  -7 5878.34 885.534   6
   2  -2  -7 5536.38 894.946   1
  -2  -2   7 4220.89 717.977  27
   2  -2  -7 4726.95 843.820  26
  -2  -2   6 54.2852 456.670  27
   2  -2  -6-96.0737 526.304  26
   2   2  -6-257.742 517.743   6
  -2   2   6 19.7351 344.846   8
  -2   2   5 5783.26 674.101   8
   2   2  -5 6413.11 817.436   6
   2  -2  -5 5285.20 782.310  26
  -2   2   4 9675.69 807.153   8
   2   2  -4 9578.54 829.409   6
   2  -2  -4 9368.64 887.898  26
   2   2  -4 10180.7 815.607   9
   2   2  -3 1307.56 441.702   9
   2   2  -3 1051.14 433.669  25
  -2   2   3 1135.19 461.402   8
   2  -2  -3 1266.80 522.188  26
   2  -2  -2 19.6089 384.366  26
  -2   2   2 258.772 344.932  14
   2   2  -2 262.410 378.818  25
   2   2  -2-64.2018 405.885   9
  -2   2   2-122.478 413.728   8
  -2   2   1 1916.74 454.729   8
  -2   2   1 2189.61 432.512  14
  -2   2   0 46965.9 1468.46   8
   2   2   0 47853.6 1289.33  14
  -2  -2   0 47150.1 1408.97   2
  -2  -2  -1 193619. 2719.04   1
   2   2   1 196561. 1883.09   7
  -2   2  -1 192689. 2833.68   7
  -2  -2  -1 193355. 2899.41   2
  -2   2  -1 194949. 2741.34  25
   2   2   1 192488. 2688.72  14
  -2  -2  -2 11240.3 852.239   1
  -2   2  -2 12304.3 942.586   5
  -2   2  -2 11354.7 813.553  25
  -2   2  -2 10677.0 543.283   1
  -2  -2  -2 11755.1 753.486   4
  -2   2  -3 53902.9 1839.68   5
  -2  -2  -3 52639.5 1725.26   1
  -2   2  -4 44930.5 1820.73   6
  -2  -2  -4 45908.9 1815.72   1
  -2   2  -4 43742.7 1761.30   5
  -2  -2  -5 74.7008 523.976   1
  -2   2  -5-173.074 664.747   3
  -2   2  -5 481.615 513.184   5
  -2   2  -5-672.747 611.051   6
  -2  -2  -6 6445.10 947.639   1
  -2   2  -6 8017.22 1033.51   6
  -2   2  -6 7787.34 1025.56   3
  -2   2  -7-318.258 756.281   3
  -2   2  -7 1005.76 632.912   6
  -2  -2  -7-748.888 621.477   1
  -2   2  -8 4818.70 2776.76  19
  -2  -2  -8 3173.01 810.817  28
  -2  -2  -8 2711.85 779.405  13
  -2  -2  -9 11696.7 1381.33  13
  -2  -2  -9 8810.19 1228.79  28
  -2   2  -9 13050.1 1416.32  28
  -2   2  -9 11199.3 3259.78  19
  -2  -2 -10-110.276 594.667  13
  -2  -2 -10-375.907 607.203  28
  -2   2 -10 159.752 746.218  18
  -2   2 -10-1051.34 663.592  28
  -2   2 -10 76.8264 2984.42  19
  -2   2 -11 13416.2 1420.60  18
  -2  -2 -11 12507.2 1466.21  13
  -2   2 -11 13474.5 1427.98  28
  -2  -2 -11 11432.1 1376.95  28
  -2   2 -12-348.705 788.107  18
  -2  -2 -12-467.228 638.493  13
  -2  -2 -12-27.7745 575.121  28
  -2   2 -12-396.479 546.015  28
  -2   2 -13 158.273 457.569  28
  -2  -2 -13 126.488 434.748  28
   2   3 -14-547.030 450.863  15
   2  -3 -14 226.922 376.672  23
   2   3 -14 560.191 477.125  22
   2   3 -13-183.840 613.708  22
   2   3 -13 458.971 506.558  15
   2  -3 -13 133.705 466.499  23
   2   3 -12 787.528 592.210  15
   2   3 -12 569.554 609.439  22
   2  -3 -12 558.333 623.984  23
   2   3 -11 2372.77 805.650  22
   2  -3 -11 1484.78 715.132  23
   2   3 -10 898.342 702.432  22
   2  -3 -10-82.7821 564.016  12
   2  -3 -10 427.030 635.597  23
   2  -3  -9 1021.86 715.799  12
   2   3  -9 2432.09 907.328  16
   2   3  -9 1817.68 740.086  22
   2  -3  -9 2817.28 831.168  23
   2  -3  -8 2085.19 785.237   1
   2   3  -8 3244.65 830.264   6
   2  -3  -7-417.270 537.483   1
  -2  -3   7 641.722 500.665  27
   2   3  -7 59.4643 546.201   6
   2  -3  -6 19117.7 1337.40   1
   2   3  -6 19181.4 1406.73   6
  -2   3   5-73.8985 372.824   8
   2   3  -5 264.242 420.333   9
   2   3  -5 415.514 545.530   6
   2  -3  -5 10.0714 478.466   1
   2   3  -4 1512.73 520.163   9
   2   3  -4 904.489 492.135  25
  -2   3   4 1574.75 569.231  14
  -2   3   4 1010.94 455.471   8
  -2   3   3 5063.73 708.246  14
   2   3  -3 4955.18 698.643  25
   2   3  -3 5778.45 724.072   9
  -2   3   3 6175.07 746.507   8
   2   3  -2 11.1975 449.529   9
  -2   3   2-49.3434 446.154   8
  -2   3   2 385.012 460.808  14
   2   3  -2-2.09305 439.348  25
  -2   3   1 2785.02 578.261  14
  -2   3   0 11304.4 945.608   7
   2  -3   0 12806.0 713.420   2
   2   3   0 11938.0 889.586  14
  -2  -3   0 13156.3 991.573   2
  -2  -3  -1 3885.57 677.940   2
  -2   3  -1 4624.46 748.620   7
   2   3   1 2649.65 443.148   7
   2   3   1 3896.87 636.840  14
  -2  -3  -1 3851.64 584.487   1
  -2   3  -1 3654.75 656.665  25
  -2  -3  -2 5731.59 702.125   1
   2   3   2 5164.39 732.066  14
  -2   3  -2 5445.23 760.460  25
  -2  -3  -2 6488.18 822.855   2
  -2  -3  -3 3977.44 695.408   1
  -2   3  -3 3550.17 694.961  25
  -2   3  -3 3488.52 740.121   5
  -2   3  -4 213.054 567.147   5
  -2  -3  -4 655.450 521.678   1
  -2   3  -5 55877.0 2372.60   6
  -2   3  -5 55980.8 2292.60   5
  -2  -3  -5 54274.1 2223.87   1
  -2  -3  -6-499.194 528.936   1
  -2   3  -6 518.476 639.029   3
  -2   3  -6-609.001 509.923   5
  -2   3  -6-289.717 580.745   6
  -2  -3  -7 5146.16 962.281   1
  -2  -3  -7 6333.37 1081.56  13
  -2   3  -7 5375.75 968.819   3
  -2  -3  -8 351.331 695.879  13
  -2   3  -8-2058.72 2816.05  19
  -2  -3  -9 564.194 639.216  13
  -2   3  -9-1092.64 2930.31  19
  -2  -3  -9-241.969 550.540  28
  -2  -3 -10-66.0871 619.400  13
  -2   3 -10 87.2771 742.097  18
  -2  -3 -10 688.046 616.829  28
  -2  -3 -11 399.814 545.609  28
  -2   3 -11-95.4657 689.688  18
  -2  -3 -11 683.040 551.312  13
  -2   3 -11 2571.65 2322.31  19
  -2   3 -12 2025.97 770.310  18
  -2  -3 -12 223.861 496.637  28
  -2  -3 -12 1019.89 580.700  13
   2   4 -13 657.123 495.049  22
   2  -4 -13-117.467 411.342  23
   2  -4 -12 461.210 483.167  23
   2   4 -12-36.2228 426.489  15
   2   4 -12 49.7331 536.827  22
   2  -4 -11-323.554 510.649  23
   2   4 -11 423.155 589.589  22
   2  -4 -10 3763.85 890.118  13
   2  -4 -10 3771.66 978.632  23
   2   4 -10 4662.00 962.126  22
   2   4  -9 3801.02 917.003  22
   2  -4  -9 4636.84 994.369  23
   2  -4  -9 4166.17 922.258  13
   2   4  -9 5397.33 1182.48  16
   2  -4  -9 3740.53 1030.16  12
   2  -4  -8 6137.35 1163.89  12
   2  -4  -8 5033.83 1039.83  23
   2   4  -8 6669.25 1192.23  16
   2  -4  -7 256.635 476.004  12
   2   4  -7 560.918 740.291  16
   2   4  -6 2169.69 710.895   6
  -2   4   6 2508.71 675.232  14
  -2   4   5 2807.26 706.176  14
   2   4  -4-425.406 594.527  25
  -2   4   4 690.531 549.684  14
   2   4  -4 508.739 453.976   9
   2   4  -3 4971.97 795.625  25
   2   4  -3 3947.17 716.849   9
  -2   4   3 5174.76 788.899  14
  -2   4   2 11438.6 1042.62  14
   2   4  -2 11687.8 1021.12  25
   2   4  -2 11342.2 1070.38   9
  -2   4   1 391.012 566.269   7
   2   4  -1 114.288 495.810  25
  -2   4   0 24464.4 1486.25   7
  -2   4   0 24577.5 1453.89  25
  -2  -4   0 27635.8 1539.62   2
   2   4   0 22590.2 1379.91  14
  -2   4  -1 25279.7 1537.80   7
   2   4   1 23536.2 1423.16  14
  -2  -4  -1 25144.4 1512.51   2
  -2   4  -1 21559.3 1399.77  25
  -2  -4  -2 61811.8 2366.93   2
   2   4   2 62164.2 2307.85  14
  -2   4  -2 60737.5 2291.48  25
  -2   4  -3 2323.99 671.986   5
   2   4   3 2478.45 679.872  14
  -2  -4  -3 2449.65 671.289   2
  -2   4  -3 2387.71 662.040  25
   2   4   4 499.895 518.020  14
  -2  -4  -4-58.8284 519.752   2
  -2   4  -4 513.030 528.089   5
  -2   4  -5-390.446 607.847   6
   2   4   5-44.1006 519.358  14
  -2   4  -5-941.782 562.327   5
  -2   4  -6 13528.8 2541.43  19
  -2  -4  -6 9749.96 1289.47  13
  -2  -4  -6 9919.34 1344.59  23
  -2   4  -6 9325.61 1172.10  21
  -2  -4  -7 108.829 531.058  23
  -2   4  -7 538.348 724.198  21
  -2  -4  -7-8.57951 532.006  13
  -2  -4  -8 1148.69 743.499  13
  -2  -4  -8-141.219 546.248  23
  -2  -4  -9 73.4252 537.262  23
  -2  -4  -9-259.397 563.976  13
  -2   4  -9 1305.95 2719.63  19
  -2   4 -10 5090.53 1001.48  18
  -2  -4 -10 7003.10 1109.90  13
  -2   4 -11-309.005 631.473  18
  -2  -4 -11 43.5768 461.737  13
  -2   4 -12 952.691 572.089  18
  -2  -4 -12 938.106 460.360  13
   2   5 -12-147.086 471.961  22
   2  -5 -12 126.945 403.390  23
   2  -5 -11 251.469 445.551  23
   2   5 -11 409.065 533.455  22
   2  -5 -11 221.943 495.833  13
   2   5 -10-347.081 624.589  22
   2  -5 -10 427.045 582.466  23
   2  -5 -10-132.433 584.441  13
   2  -5  -9 527.730 574.174  13
   2  -5  -9 1552.11 680.521  23
   2   5  -9 574.502 653.646  22
   2  -5  -8-130.057 519.389  23
  -2  -5   8-45.3791 705.617  10
   2   5  -8-661.209 830.026  16
   2  -5  -7 1247.90 740.439  11
   2  -5  -7-110.286 479.318  23
   2   5  -7-219.474 663.984  16
   2   5  -6 4002.99 1042.24  16
   2  -5  -6 4765.05 904.070  11
  -2  -5   6 3183.84 904.001  10
   2  -5  -6 4113.32 977.851  12
   2  -5  -6 3567.95 906.307  23
   2  -5  -5 1077.38 708.770  12
   2  -5  -5 143.298 438.613  23
  -2  -5   5 731.182 600.801  10
   2   5  -5 483.717 637.495  16
   2  -5  -5 413.334 491.472  11
  -2   5   4 514.031 616.042   7
   2   5  -4-206.004 482.806  25
  -2   5   4 294.980 500.264  14
   2   5  -3 894.203 523.693  25
  -2   5   3 1306.76 614.696   7
  -2   5   3 1542.98 600.245  14
   2   5  -2 2187.10 692.260   9
  -2   5   2 2378.22 672.241   7
   2   5  -2 2684.52 715.679  25
   2   5  -1 479.588 548.106  25
  -2   5   1 972.076 572.542   7
  -2   5   0 1009.05 616.628   7
  -2   5   0 250.677 562.980  25
   2   5   1 161.119 490.599  14
  -2   5  -1-69.8979 550.553  25
  -2  -5  -1-217.260 508.671   2
  -2  -5  -2 3969.92 833.985   2
   2   5   2 3793.41 781.713  14
  -2   5  -2 3880.37 861.032   5
  -2   5  -2 5159.39 912.436  25
  -2   5  -3 10789.3 1261.99  25
   2   5   3 11147.8 1243.31  14
  -2   5  -3 11085.0 1329.94   5
  -2   5  -4 2933.19 777.064  21
  -2   5  -4 10104.9 1952.34  19
  -2   5  -5 61.2582 543.892  21
  -2  -5  -5 159.750 502.733  23
  -2   5  -5-447.718 1916.35  19
  -2  -5  -6 3710.42 921.136  23
  -2   5  -6 2938.06 809.035  21
  -2  -5  -6 4769.78 1049.69  13
  -2  -5  -7-111.550 724.932  13
  -2   5  -7-409.648 590.083  21
  -2   5  -7 118.588 2206.72  19
  -2  -5  -7-142.467 560.131  23
  -2  -5  -8 748.851 570.819  23
  -2  -5  -8 476.454 639.699  13
  -2   5  -9 2130.35 2117.64  19
  -2  -5  -9 869.398 653.000  13
  -2   5 -10-9.27682 1669.70  19
  -2   5 -10 349.131 589.912  18
  -2  -5 -10 183.419 490.605  13
  -2  -5 -11 543.280 465.165  13
  -2   5 -11 983.702 605.012  18
   2   6 -11-63.8070 454.426  22
   2   6 -10 306.212 553.256  22
   2  -6 -10-123.674 529.703  13
   2  -6  -9 438.084 607.463  13
   2   6  -9 800.848 639.021  22
   2  -6  -9 2094.82 705.186  23
  -2  -6   8 2351.38 783.831  10
   2  -6  -8 3126.30 896.791  23
   2  -6  -7 3280.58 815.266  11
   2  -6  -7 1847.97 786.361  23
  -2  -6   7 3017.60 868.951  10
  -2  -6   6 465.904 713.877  10
   2  -6  -6-182.120 524.360  23
   2  -6  -6-99.6530 633.404  11
  -2  -6   5 461.151 695.403  10
   2  -6  -5 664.382 586.935  11
  -2  -6   4 354.503 597.369  11
   2   6  -4 883.983 721.615  16
   2  -6  -4 242.178 623.821  11
  -2  -6   4 998.946 695.003  10
  -2  -6   3 2919.87 796.691  11
   2  -6  -3 1157.42 678.383  11
  -2  -6   3 1101.04 637.417  10
  -2  -6   2 324.762 631.592  11
   2  -6  -2 420.647 539.778  11
  -2  -6   1 5053.21 1022.01  11
  -2  -6   1 6510.93 1122.74  10
   2  -6  -1 6306.13 1038.83  11
  -2  -6   0 768.764 656.736  11
  -2   6   0 889.509 517.338  21
   2  -6   0 688.040 636.690  11
   2  -6   1 7309.20 1205.54  11
  -2  -6  -1 7502.63 1178.49  11
  -2   6  -1 5477.79 916.540  21
  -2  -6  -2 1608.66 673.527  11
  -2   6  -2 1830.11 696.402  21
  -2  -6  -3 6372.74 1124.60  11
  -2   6  -3 5186.67 959.563  21
  -2  -6  -4 1450.75 745.835  11
  -2   6  -4 864.703 624.944  21
  -2   6  -5 690.672 618.039  21
  -2  -6  -5 590.943 667.744  13
  -2   6  -6 375.663 517.915  21
   2  -6   6 41.0774 596.263  10
  -2   6  -6-1442.62 1403.05  19
  -2  -6  -6-351.093 589.401  13
   2  -6   7 23.0992 585.067  10
  -2  -6  -7 1139.66 675.632  13
  -2  -6  -8 222.889 569.829  13
  -2   6  -8 3347.32 1624.91  19
  -2  -6  -9 1307.18 586.373  13
  -2  -6 -10 648.326 445.751  17
  -2  -6 -10 662.084 444.375  13
   2   7  -9-389.945 494.810  22
   2  -7  -9-216.918 414.767  13
   2   7  -8 219.177 556.297  22
   2  -7  -8-800.370 534.573  13
  -2  -7   7 177.399 592.448  10
   2  -7  -7-61.1817 491.326  11
   2  -7  -6 318.739 584.865  11
  -2  -7   6-466.203 626.136  10
  -2  -7   5 2013.83 769.133  10
   2  -7  -5 2582.97 772.995  11
  -2  -7   4 952.055 594.373  11
   2  -7  -4-137.830 536.119  11
  -2  -7   4-224.088 643.947  10
  -2  -7   3 637.730 635.834  11
   2  -7  -3-147.432 556.866  11
  -2  -7   3 434.078 649.399  10
  -2  -7   2-106.717 595.904  11
   2  -7  -2-458.102 669.944  11
  -2  -7   2 405.101 720.622  10
  -2  -7   1-480.578 685.122  10
  -2  -7   1-681.551 586.114  11
   2  -7  -1-77.6519 518.840  11
  -2  -7   0-225.849 578.874  11
   2  -7   0-466.924 537.500  11
  -2   7  -1-675.713 605.755  21
  -2  -7  -1 486.904 558.699  11
   2  -7   1 399.319 549.307  11
  -2  -7  -2 1042.16 651.177  11
  -2   7  -2 884.673 589.219  21
  -2   7  -3 697.388 565.905  21
  -2  -7  -3 1552.39 705.355  11
  -2  -7  -4 2481.86 788.146  13
  -2  -7  -4 1245.40 689.782  11
   2  -7   4 2388.67 938.109  10
  -2  -7  -5-519.805 526.649  13
   2  -7   5 585.799 649.290  10
  -2  -7  -6-1083.43 550.848  17
   2  -7   6 350.036 531.775  10
  -2  -7  -6 316.773 511.961  13
  -2  -7  -7 488.698 415.212  17
   2  -7   7-562.689 556.541  10
  -2  -7  -7 303.241 475.320  13
  -2  -7  -8 660.376 492.303  13
  -2  -7  -8-417.844 454.320  17
   2   8  -7 644.039 475.896  22
   2  -8  -7 921.460 463.026  13
   2  -8  -6 1005.59 459.629  11
   2  -8  -6 445.741 503.715  13
   2  -8  -5-155.036 430.622  11
  -2  -8   5 0.86334 557.118  10
  -2  -8   4-225.869 528.453  10
   2  -8  -4-197.575 450.900  11
  -2  -8   4-154.985 439.976  11
  -2  -8   3-639.857 530.995  11
   2  -8  -3 472.569 526.082  11
  -2  -8   3-429.437 569.576  10
  -2  -8   2 358.360 511.644  11
   2  -8  -2 388.705 526.675  11
  -2  -8   2 553.600 587.555  10
  -2  -8   1-1255.44 652.447  10
   2  -8  -1-36.4548 460.544  11
  -2  -8   1-557.582 558.573  11
  -2  -8   0 1584.74 690.947  11
   2  -8   0 612.427 566.861  11
   2  -8   0 1136.10 698.329  10
   2  -8   1-149.535 458.291  11
  -2  -8  -1-467.920 541.617  11
   2  -8   1 159.607 600.749  10
  -2  -8  -2 758.470 579.767  11
   2  -8   2 1990.59 706.228  10
   2  -8   3-431.747 565.376  10
  -2  -8  -3-131.060 490.965  11
  -2  -8  -4 764.160 470.757  11
   2  -8   4 135.285 549.297  10
   2  -8   5-297.242 503.521  10
  -2  -8  -5 188.725 350.760  13
   3   0 -15-453.795 451.894  28
   3   0 -15 793.838 435.376  23
   3   0 -14 132.308 446.364  23
   3   0 -13 2376.48 749.857  15
   3   0 -12 155.823 572.408  15
   3   0 -12 378.355 648.397  22
   3   0 -11 5064.09 1033.85  15
   3   0 -11 5394.93 897.257  22
   3   0 -10-110.898 440.142  15
   3   0 -10-40.9478 580.613  22
  -3   0   8 79.7513 418.703   8
  -3   0   7 201.850 478.384   8
  -3   0   6 407.824 483.953   8
  -3   0   5 246315. 3862.71   8
  -3   0   4 344.951 459.274   8
  -3   0   3 1482.86 431.781   8
  -3   0   2 24.8020 224.258   5
  -3   0   1 12583.0 621.337   5
   3   0  -1 10895.0 658.952   9
  -3   0   0 130.654 246.412   8
  -3   0   0 72.4036 373.518   4
   3   0   0 144.853 298.731   9
  -3   0  -1 4193.02 539.543   4
  -3   0  -1 4344.34 571.202   1
  -3   0  -1 4011.70 366.203   6
  -3   0  -1 3376.01 326.475   8
   3   0   1 3050.90 343.042   9
  -3   0  -1 4083.76 580.021   3
  -3   0  -2 74.1610 429.014   4
  -3   0  -2-276.501 558.805   3
  -3   0  -2 461.815 456.227   1
  -3   0  -2 9.39160 202.465   2
  -3   0  -3 8118.41 864.312   3
  -3   0  -3 5648.12 702.361   4
  -3   0  -3 7296.40 777.818   1
  -3   0  -3 7383.22 706.153   6
  -3   0  -4 179.920 484.636   6
  -3   0  -4 118.183 630.169   3
  -3   0  -4 121.324 520.389   1
  -3   0  -5 49297.8 1981.85   1
  -3   0  -6-53.7150 553.908   1
  -3   0  -7 34315.3 1945.42   1
  -3   0  -8 167.405 540.471  28
  -3   0  -8-534.703 804.286  18
  -3   0  -8-225.676 618.961  13
  -3   0  -9 111.406 554.857  13
  -3   0  -9 438.015 807.837  18
  -3   0  -9 841.073 683.309  28
  -3   0 -10-415.087 782.389  18
  -3   0 -10-327.076 666.312  28
  -3   0 -11-279.748 565.566  28
  -3   0 -12 482.144 556.287  28
  -3   0 -13-116.030 516.821  28
   3   1 -15-481.532 429.831  23
   3  -1 -15 117.589 338.478  23
   3  -1 -15-254.393 391.767  28
   3   1 -15-14.9689 441.302  28
   3  -1 -14 1113.11 508.116  23
   3   1 -14 909.224 538.142  15
   3   1 -13 2150.98 752.337  22
   3  -1 -13 1205.67 613.795  23
   3   1 -13 978.017 591.644  15
   3   1 -12 545.746 589.649  22
   3  -1 -12 1872.91 742.783  23
   3   1 -12 870.938 596.198  15
   3  -1 -12 1500.05 726.633  15
   3  -1 -11-363.838 523.441  15
   3   1 -11 1370.96 657.862  22
   3  -1 -10 904.953 624.902  15
   3  -1 -10 874.202 635.224  22
   3   1 -10 1402.51 697.305  22
  -3  -1   9 581.025 444.864   8
   3  -1  -9 1204.08 665.240  26
   3  -1  -9 197.124 597.306   1
  -3  -1   8 3724.20 740.626   8
   3  -1  -8 3052.58 738.848  26
   3   1  -7 31602.1 1638.06   6
  -3   1   7 31317.3 1611.87   8
  -3   1   6 12054.8 1003.66   8
   3   1  -6 11368.0 959.233   6
  -3  -1   6 10573.5 962.869  27
  -3   1   5 11561.4 942.317   8
  -3  -1   5 10932.9 926.837  27
   3   1  -5 11437.5 840.734   6
  -3   1   4 3562.21 621.246   8
  -3  -1   4 4331.09 665.536  27
   3   1  -4 4456.71 527.557   6
  -3  -1   3 6617.84 663.479  27
   3   1  -3 6609.32 665.028   9
   3   1  -3 6772.47 506.433   6
  -3   1   3 6407.68 676.205   8
  -3  -1   2 4356.83 554.488  27
  -3   1   2 4612.51 334.192  14
  -3   1   2 5473.10 444.583   4
  -3   1   2 4845.13 579.998   8
   3   1  -2 4230.92 541.923   9
  -3   1   1 1301.70 421.490   8
  -3   1   1 1388.22 365.604   4
  -3  -1   1 923.858 402.006  27
   3   1  -1 1501.89 188.347  25
   3   1  -1 1638.19 437.525   9
  -3   1   0 48821.6 1456.60   5
  -3   1   0 48873.5 1019.06  25
   3   1   0 47365.5 911.698  14
  -3   1   0 47965.3 1365.78   8
  -3   1   0 46044.1 1331.51   4
  -3   1  -1 67123.9 1750.90   4
  -3  -1  -1 70523.7 1092.50   8
  -3   1  -1 72234.9 1842.69   5
  -3  -1  -1 70754.1 1767.27   1
  -3  -1  -1 69695.1 1360.91  27
  -3  -1  -1 73076.6 1561.94   2
  -3  -1  -1 74065.4 1794.72   4
  -3   1  -2 24441.6 1052.62   1
  -3  -1  -2 24309.2 991.179   2
  -3   1  -2 26124.3 1247.92   5
  -3  -1  -2 25692.0 1204.64   1
  -3   1  -2 24625.2 1033.00   6
  -3  -1  -2 23263.5 1114.46   4
  -3  -1  -3-43.3357 424.969   4
  -3   1  -3 209.747 458.050   1
  -3  -1  -3-642.731 548.500   1
  -3   1  -3 461.479 473.147   6
  -3   1  -3-6.78944 512.315   5
  -3  -1  -4 68.2985 441.516   4
  -3   1  -4-13.8388 479.533   6
  -3   1  -4 643.202 507.490   1
  -3   1  -4 344.247 628.389   3
  -3  -1  -4 282.525 545.289   1
  -3   1  -5 22026.5 1308.15   1
  -3   1  -5 21564.6 1398.08   6
  -3  -1  -5 19453.8 1358.17   1
  -3   1  -5 19548.7 1423.17   3
  -3  -1  -6 7178.68 956.319   1
  -3   1  -6 6455.93 873.783   1
  -3   1  -6 6227.73 920.594   6
  -3   1  -7 54887.7 2512.78   6
  -3   1  -7 54106.6 2365.60   1
  -3  -1  -7 52644.0 2434.54   1
  -3  -1  -8 15963.0 1533.73  13
  -3  -1  -8 17064.8 1448.96  18
  -3   1  -8 16257.0 1389.01  18
  -3  -1  -8 15191.2 1514.42  28
  -3   1  -8 16642.6 1490.54  28
  -3  -1  -9 2315.86 757.277  13
  -3  -1  -9 2255.39 803.738  18
  -3   1  -9 2507.08 864.517  18
  -3   1  -9 1474.86 704.393  28
  -3  -1  -9 2788.34 836.348  28
  -3   1 -10 167.705 785.183  18
  -3   1 -10 970.765 668.594  28
  -3  -1 -10 1395.71 731.406  28
  -3  -1 -10 1505.81 711.960  13
  -3   1 -11-78.0462 807.989  18
  -3   1 -11 48.4410 639.787  28
  -3  -1 -11 330.698 609.213  28
  -3  -1 -11-264.194 613.873  13
  -3  -1 -12-188.895 553.522  28
  -3   1 -12-433.981 577.939  28
  -3  -1 -13-178.842 477.046  28
  -3   1 -13 613.160 489.201  28
   3  -2 -14-122.041 491.905  23
   3  -2 -14 354.173 467.052  28
   3   2 -14-259.473 431.872  15
   3   2 -13 65.3234 562.128  22
   3   2 -13 269.034 464.303  15
   3  -2 -13 344.917 498.231  23
   3   2 -12 1850.52 715.534  22
   3   2 -12 3124.64 840.161  15
   3  -2 -12 3146.72 909.726  23
   3   2 -11 1451.53 768.283  22
   3  -2 -11 1106.13 676.330  12
   3  -2 -11 1614.15 740.670  23
   3  -2 -10-1038.11 650.249  12
   3  -2 -10 62.1679 500.594  15
   3  -2 -10 279.049 532.217  23
   3   2 -10 198.393 547.592  22
   3  -2  -9 2726.36 722.549  15
   3  -2  -9 3377.15 871.427  12
   3   2  -9 4499.89 921.047   6
   3   2  -9 2792.99 682.885  22
   3   2  -9 5347.91 1141.96  16
   3  -2  -9 2828.08 774.828  23
   3   2  -8 4819.97 875.852   6
   3  -2  -8 4265.33 892.496   1
   3  -2  -8 4533.48 870.371  26
  -3   2   7 1556.69 541.636   8
   3   2  -7 830.770 508.168   6
  -3  -2   7 2207.06 626.317  27
   3  -2  -7 1460.80 659.965  26
   3  -2  -6 20237.9 1411.99  26
  -3  -2   6 19377.1 1335.85  27
   3   2  -6 19256.1 1250.95   6
  -3   2   6 21448.6 1333.01   8
  -3  -2   5 45609.9 1869.01  27
   3  -2  -5 39152.6 1773.00  26
   3   2  -5 43854.0 1629.41   6
  -3   2   5 43066.5 1756.85   8
  -3   2   4 71248.6 2142.48   8
   3   2  -4 70075.9 1835.85   6
   3  -2  -4 68150.7 2092.82  26
   3   2  -4 72382.6 2124.74   9
   3   2  -3 5394.45 701.541   9
  -3   2   3 6079.60 602.617  14
   3  -2  -3 5490.55 656.524  26
   3   2  -3 5335.47 558.740  25
  -3   2   3 4745.82 673.785   8
  -3   2   2 2450.90 549.883   8
   3  -2  -2 2225.99 450.548  26
   3   2  -2 2298.65 397.331  25
  -3   2   2 2643.91 449.220  14
   3   2  -2 1420.78 490.456   9
  -3   2   1 9150.80 814.064   8
  -3  -2   0 104.660 444.555   2
  -3   2   0 81.0738 428.904   7
   3   2   0 22.3151 324.046  14
  -3   2   0-85.9580 414.228   8
  -3   2   0 51.6536 387.340  25
  -3  -2  -1 6924.71 752.334   1
  -3   2  -1 6640.30 707.234   7
  -3   2  -1 6406.89 797.622   5
  -3   2  -1 4998.92 594.280  25
   3   2   1 5878.18 602.263  14
  -3  -2  -1 6501.90 706.844   2
  -3  -2  -2 11782.5 868.266   4
  -3  -2  -2 11687.4 927.048   1
  -3   2  -2 11838.5 878.335  25
  -3   2  -2 12349.1 1027.83   5
  -3  -2  -2 12283.9 916.825   2
  -3  -2  -3 20111.9 1132.98   4
  -3  -2  -3 20240.7 1273.85   1
  -3   2  -3 17673.1 1156.05   6
  -3   2  -3 18820.8 1261.20   5
  -3  -2  -4 12704.5 966.534   4
  -3  -2  -4 12836.1 1119.43   1
  -3   2  -4 13258.8 1118.35   6
  -3   2  -4 11534.1 1074.26   5
  -3   2  -5 6850.53 1041.73   3
  -3   2  -5 6271.74 929.797   6
  -3  -2  -5 5711.48 879.805   1
  -3  -2  -6 11600.2 1203.72   1
  -3   2  -6 12003.8 1258.10   6
  -3   2  -6 11176.8 1253.58   3
  -3   2  -7-99.3935 586.649   6
  -3  -2  -7 276.750 570.904   1
  -3   2  -7-517.899 659.354   3
  -3   2  -8-2047.15 3062.54  19
  -3  -2  -8 937.245 591.692  13
  -3  -2  -8-186.772 639.791  28
  -3   2  -9 7062.71 3444.94  19
  -3   2  -9 3373.12 995.572  18
  -3  -2  -9 3754.47 968.554  13
  -3   2  -9 4558.60 978.784  28
  -3  -2  -9 4267.54 990.666  28
  -3   2 -10 130.426 565.011  28
  -3   2 -10 1158.98 3248.21  19
  -3  -2 -10 677.219 734.883  13
  -3   2 -10 1121.27 850.542  18
  -3  -2 -10 983.879 654.068  28
  -3  -2 -11-100.289 543.165  13
  -3   2 -11 638.587 728.908  18
  -3   2 -11-84.2139 561.324  28
  -3  -2 -11 48.4283 572.513  28
  -3   2 -12-89.0479 490.099  28
  -3   2 -12 264.525 595.810  18
  -3  -2 -12 168.345 517.128  28
  -3  -2 -13-704.562 484.639  28
   3  -3 -14-176.594 379.286  23
   3   3 -14 279.998 381.813  15
   3   3 -14 47.1461 471.687  22
   3   3 -13 21.6926 469.436  15
   3   3 -13-156.080 526.353  22
   3  -3 -13 301.754 445.702  23
   3  -3 -12-67.9753 456.665  23
   3   3 -12 244.960 614.565  22
   3  -3 -11 1622.14 806.516  12
   3   3 -11 1523.19 773.060  22
   3  -3 -11 2121.46 765.503  23
   3  -3 -10-896.325 616.104  23
   3  -3 -10 132.253 616.557  12
   3   3 -10 960.880 758.660  22
   3  -3  -9 1385.83 741.708  12
   3   3  -9 1147.79 815.646  16
   3   3  -9 974.553 620.456  22
   3  -3  -9 1029.84 628.748  23
   3  -3  -8 570.817 574.443  23
   3  -3  -8 821.600 663.613  12
   3   3  -8 497.668 594.628  16
   3   3  -7 3080.12 735.786   6
  -3  -3   7 1777.14 629.689  27
   3  -3  -7 3249.28 768.114  26
  -3   3   6 1510.60 504.255   8
   3   3  -6 1037.59 558.408   6
   3  -3  -6 1825.45 704.930  26
   3  -3  -5 12926.2 1170.38  26
   3   3  -5 10690.6 983.238   6
   3   3  -5 12073.1 1062.02   9
  -3   3   5 13927.7 1116.30  14
  -3   3   5 12725.4 1106.92   8
  -3   3   4-221.729 477.451   8
  -3   3   4 130.486 459.758  14
   3   3  -4 300.409 466.766   9
  -3   3   3-6.58102 422.923  14
  -3   3   3 394.316 453.726   8
   3   3  -3-152.403 425.810  25
   3   3  -3-168.443 495.399   9
  -3   3   2 5372.45 794.488   8
  -3   3   2 4839.88 653.108  14
   3   3  -2 5304.83 741.819   9
   3   3  -2 5439.00 641.587  25
  -3   3   1 1684.93 578.240   8
  -3   3   0 27628.6 1407.08   7
  -3   3   0 26932.9 1301.99  25
   3   3   0 24029.0 1196.86  14
  -3  -3   0 26577.6 1398.64   2
  -3   3  -1 11446.9 1025.18   7
  -3   3  -1 11463.4 960.862  25
   3   3   1 12332.8 937.101  14
  -3  -3  -1 12076.1 1029.05   2
  -3  -3  -2 2104.21 552.789   1
  -3  -3  -2 2125.53 538.064   4
  -3  -3  -2 1338.33 542.152   2
  -3   3  -2 1912.69 698.136   5
   3   3   2 1730.34 527.444  14
  -3   3  -2 1889.65 607.710  25
   3   3   3 695.706 491.864  14
  -3   3  -3 413.488 554.934   5
  -3  -3  -3 98.9946 476.713   2
  -3  -3  -3 788.884 534.991   1
  -3   3  -4 13083.5 1246.76   5
  -3  -3  -4 14111.0 1204.27   1
  -3   3  -4 12820.4 1217.18   6
  -3  -3  -4 11783.1 1104.30   2
  -3  -3  -5 4776.87 879.418   1
  -3   3  -5 6018.10 1005.47   3
  -3   3  -5 3554.93 814.228   5
  -3   3  -5 3778.97 854.990   6
  -3  -3  -6-112.197 596.455   1
  -3   3  -6 760.578 653.304   6
  -3   3  -6 186.104 642.245   3
  -3  -3  -7 45.9404 555.879  13
  -3   3  -7 1524.05 2711.50  19
  -3   3  -8 16678.6 3445.05  19
  -3  -3  -8 11974.9 1498.01  13
  -3  -3  -8 13899.3 1467.46  28
  -3  -3  -9 3130.59 892.090  13
  -3  -3  -9 6388.40 1048.52  28
  -3   3  -9 327.730 3320.24  19
  -3   3 -10 114.152 808.127  18
  -3  -3 -10 259.536 730.792  28
  -3  -3 -10-33.0928 635.822  13
  -3   3 -11 411.490 653.561  18
  -3  -3 -11-1222.84 616.066  28
  -3  -3 -11-34.2525 498.781  13
  -3   3 -12-407.300 618.297  18
  -3  -3 -12-273.998 503.551  13
  -3  -3 -12 205.218 432.004  28
   3   4 -13-603.278 494.898  22
   3  -4 -13-317.037 425.225  23
   3   4 -13-447.473 403.319  15
   3  -4 -12 141.929 473.950  23
   3   4 -12 530.992 575.786  22
   3  -4 -11 463.551 561.402  23
   3   4 -11 76.0098 570.529  22
   3  -4 -10 103.018 637.733  12
   3   4 -10-121.303 681.043  22
   3  -4 -10 707.814 660.731  23
   3   4  -9 182.751 546.385  22
   3  -4  -9 159.717 447.311  23
   3  -4  -9 23.9266 618.887  12
   3   4  -9 469.223 691.261  16
   3  -4  -8 3135.26 901.444  12
   3   4  -8 2606.41 917.578  16
   3  -4  -8 3743.07 975.377  23
  -3  -4   7-2089.38 768.449  10
   3  -4  -7 821.511 674.531  12
   3  -4  -7-1053.19 572.557  11
   3   4  -7-472.251 692.042  16
   3  -4  -7-1317.05 646.409  23
  -3   4   6 757.535 500.358  14
  -3   4   5 3891.03 755.472   8
   3   4  -5 4736.74 811.051   9
  -3   4   5 4973.44 791.636  14
   3   4  -5 3112.51 683.971   6
   3   4  -4 11398.0 1034.83  25
   3   4  -4 13932.4 1203.75   9
  -3   4   4 13513.7 1159.90  14
   3   4  -3 8827.53 904.570  25
  -3   4   3 9164.02 958.701  14
   3   4  -3 9916.79 1059.24   9
  -3   4   2 11170.8 1086.35   7
   3   4  -2 9274.12 934.266  25
   3   4  -2 12028.8 1149.52   9
  -3   4   1 4997.67 832.224   7
   3   4  -1 5070.47 723.532  25
  -3  -4   0 13068.2 1156.84   2
  -3   4   0 10813.8 1120.28   7
   3   4   0 11161.1 1007.43  14
  -3   4   0 12107.5 1096.30  25
  -3   4  -1 3498.51 713.064  25
  -3   4  -1 1622.66 662.650   7
   3   4   1 4428.35 739.888  14
  -3  -4  -1 3458.94 770.575   2
   3   4   2 6953.45 882.352  14
  -3  -4  -2 6933.97 1003.75   2
  -3   4  -2 5679.52 877.609  25
  -3   4  -2 6027.07 941.771   5
  -3  -4  -3 602.787 471.582   2
  -3   4  -3 500.704 500.211  25
   3   4   3 505.527 530.384  14
  -3   4  -3 582.765 512.667   5
  -3  -4  -4 1031.26 589.340   2
   3   4   4 1613.00 636.821  14
  -3   4  -4 1203.26 639.236   6
  -3  -4  -5 1218.55 638.166  13
  -3   4  -5 917.432 604.141  21
  -3   4  -5 1617.97 663.111   5
  -3  -4  -6 725.354 568.563  13
  -3   4  -6-168.957 599.770  21
  -3   4  -7 1326.17 2845.32  19
  -3  -4  -7-146.808 631.851  13
  -3   4  -7-530.603 666.261  21
  -3  -4  -8 994.937 673.669  13
  -3   4  -8 4855.82 3087.96  19
  -3  -4  -9 417.333 672.230  13
  -3   4  -9-2449.82 2920.98  19
  -3   4 -10 200.910 744.856  18
  -3  -4 -10 407.112 559.285  13
  -3   4 -11 2600.73 1791.62  19
  -3   4 -11 1325.36 692.387  18
  -3  -4 -11 326.631 502.588  13
   3   5 -12-791.172 508.109  15
   3  -5 -12-99.5874 406.278  23
   3   5 -12-197.408 508.997  22
   3  -5 -11-63.9251 416.062  23
   3   5 -11 11.1065 540.484  22
   3  -5 -10-29.4774 512.664  13
   3  -5 -10 699.896 599.419  23
   3   5 -10 97.7730 567.064  22
   3   5  -9 76.1209 582.267  22
   3  -5  -9-545.665 531.546  23
   3   5  -9 123.470 735.593  16
   3  -5  -8 213.180 559.834  12
  -3  -5   8 1089.67 728.586  10
   3   5  -8 35.2047 625.618  16
   3  -5  -8 294.798 530.931  11
   3  -5  -8-150.734 496.341  23
  -3  -5   7 264.403 623.925  10
   3  -5  -7 1304.25 684.267  11
   3   5  -7 530.801 701.416  16
   3  -5  -7 1127.05 725.833  12
   3  -5  -7 461.067 617.504  23
   3  -5  -6 17.9273 547.110  12
   3   5  -6 2530.48 980.430  16
   3  -5  -6 1134.61 606.841  11
  -3  -5   6 1128.28 735.183  10
   3  -5  -6 498.379 487.460  23
   3  -5  -5 3719.81 973.372  12
  -3  -5   5 4191.77 883.518  11
   3   5  -5 3089.48 962.169  16
   3  -5  -5 4007.10 902.456  11
  -3  -5   5 5265.27 1030.00  10
   3  -5  -5 3060.16 829.011  23
  -3  -5   4 1790.32 711.038  10
   3  -5  -4 1593.21 672.034  11
  -3   5   4 2128.96 731.633  14
  -3   5   3 1321.14 641.082   7
   3   5  -3 1065.95 542.864   9
  -3   5   2-387.450 560.187   7
   3   5  -2-107.823 473.801   9
  -3   5   1 592.396 577.760   7
   3   5  -1-568.648 578.066  25
  -3   5   1 39.4522 527.672  25
   3   5  -1 269.773 548.009   9
  -3   5   0-372.882 611.147   7
  -3   5   0 383.084 487.005  25
   3   5   0-407.754 487.208  25
  -3   5  -1 4656.30 947.223   5
  -3   5  -1 5282.40 931.610  25
  -3  -5  -1 3590.77 784.959   2
  -3   5  -2 2240.48 748.996  25
   3   5   2 547.690 533.549  14
  -3   5  -3 1912.02 699.416  21
  -3  -5  -3 2877.13 809.155  11
  -3  -5  -4 1405.82 678.442  13
  -3   5  -4-232.395 579.883  21
  -3  -5  -5 1117.05 698.075  13
  -3   5  -5-618.661 2198.73  19
  -3   5  -5 1044.35 630.415  21
  -3   5  -6 731.181 2510.10  19
  -3  -5  -6 905.004 714.417  13
  -3   5  -6 506.659 651.201  21
  -3   5  -7 2501.01 2667.00  19
  -3   5  -7 1672.95 683.538  21
  -3  -5  -7 989.390 615.566  13
  -3   5  -8 1210.81 2521.66  19
  -3  -5  -8-690.283 576.418  13
  -3   5  -9 5518.11 2364.00  19
  -3  -5  -9 969.006 580.423  13
  -3   5 -10-175.381 639.723  18
  -3  -5 -10 34.0484 466.177  13
  -3  -5 -11-118.591 408.611  13
   3   6 -11 299.945 479.573  22
   3  -6 -10 74.4214 514.993  13
   3  -6 -10 654.184 487.315  23
   3   6 -10 1297.12 648.779  22
   3   6  -9 1174.44 592.747  22
   3  -6  -9 262.782 535.816  13
   3  -6  -9 1428.53 585.181  23
   3   6  -8 289.899 700.414  16
   3  -6  -8 11.6108 481.092  11
  -3  -6   8-8.13783 660.976  10
   3  -6  -8-5.66757 484.743  23
   3  -6  -7-397.897 624.122  11
  -3  -6   7 293.096 633.623  10
   3   6  -7-363.911 711.998  16
   3  -6  -7 239.847 485.347  23
  -3  -6   6 477.873 672.053  10
   3  -6  -6 233.871 615.557  11
   3  -6  -6 327.141 528.750  23
   3   6  -6 342.155 680.948  16
  -3  -6   5 306.241 584.662  11
   3   6  -5 713.053 768.388  16
   3  -6  -5 638.869 641.672  11
  -3  -6   5 2010.13 844.635  10
  -3  -6   4 1643.47 846.593  10
  -3  -6   4 318.363 634.194  11
   3  -6  -4 1761.00 772.285  11
   3   6  -4 467.153 828.761  16
   3  -6  -3-165.090 495.648  11
  -3  -6   3 45.6775 623.926  10
  -3  -6   3 303.953 555.563  11
  -3  -6   2 1725.85 712.513  11
  -3  -6   2 1297.59 724.407  10
   3  -6  -2 1599.07 700.446  11
  -3  -6   1 3409.18 949.860  11
   3  -6  -1 3799.85 910.017  11
  -3  -6   1 6520.33 1126.34  10
  -3  -6   0 4876.02 1049.89  11
  -3   6   0 5861.32 915.510  21
   3  -6   0 4558.96 960.113  11
  -3   6  -1 3191.37 887.428  21
  -3  -6  -1 2828.55 894.773  11
   3  -6   1 3503.87 848.875  11
  -3  -6  -2 662.752 684.288  11
  -3   6  -2 187.474 550.406  21
  -3  -6  -3 1061.11 646.935  13
  -3   6  -3-522.864 570.826  21
  -3  -6  -3 711.280 656.377  11
  -3  -6  -4-34.3402 629.175  13
  -3   6  -4 621.429 577.006  21
  -3  -6  -5 391.201 609.670  13
  -3   6  -5-824.073 646.533  21
  -3   6  -6-268.579 532.379  21
  -3   6  -6-905.814 1871.61  19
  -3  -6  -6 2250.54 847.724  13
   3  -6   6-66.5092 620.145  10
  -3  -6  -7 819.510 618.768  13
  -3   6  -7 3804.40 1981.88  19
  -3   6  -8 2198.35 1683.49  19
  -3  -6  -8-91.3180 529.844  13
  -3  -6  -9-179.419 455.459  13
  -3  -6  -9-582.878 526.089  17
   3   7  -9-1269.74 562.659  22
   3  -7  -9 286.391 408.569  13
   3  -7  -8 194.673 476.093  13
   3  -7  -8 52.4221 454.209  11
   3   7  -8 525.809 543.196  22
   3  -7  -7 741.905 523.094  11
  -3  -7   7 910.702 681.589  10
   3  -7  -6 1.17386 526.991  11
  -3  -7   6-160.678 572.049  10
   3  -7  -5 379.947 574.236  11
  -3  -7   5 585.596 716.474  10
  -3  -7   5 321.782 575.387  11
   3   7  -5-322.287 665.965  16
   3   7  -4 1903.76 806.296  16
  -3  -7   4 1200.64 677.121  11
   3  -7  -4 912.970 620.154  11
  -3  -7   4 1589.61 743.000  10
  -3  -7   3 59.7070 639.451  11
   3  -7  -3 617.353 566.619  11
  -3  -7   3 186.951 634.364  10
   3   7  -3-69.4608 704.780  16
  -3  -7   2 332.944 596.874  11
   3  -7  -2 976.725 722.645  11
  -3  -7   1-673.373 689.311  10
   3  -7  -1-101.331 589.747  11
  -3  -7   1 684.954 556.660  11
  -3   7   0-36.2386 475.633  21
  -3  -7   0 510.986 638.788  11
   3  -7   0 166.063 520.117  11
  -3   7  -1 1225.36 640.586  21
  -3  -7  -1 1358.71 722.846  11
   3  -7   1 595.364 588.973  11
  -3   7  -2 292.623 560.111  21
  -3  -7  -2-290.130 524.339  11
  -3   7  -3 512.610 619.975  21
  -3  -7  -3 772.199 620.260  11
  -3   7  -4 935.851 580.613  21
  -3  -7  -4 1019.30 612.631  11
  -3  -7  -4 1008.54 596.423  17
   3  -7   4 1627.17 754.621  10
  -3  -7  -4 1459.38 658.736  13
  -3  -7  -5-165.958 540.349  17
   3  -7   5 122.846 562.806  10
  -3  -7  -5 406.020 489.763  13
  -3  -7  -6 30.5152 483.734  13
  -3  -7  -6 207.840 443.630  17
   3  -7   6 488.065 514.735  10
  -3  -7  -7 352.886 453.558  13
  -3  -7  -7-820.796 468.724  17
   3  -8  -6 82.3757 385.689  11
   3  -8  -5 183.899 452.968  11
  -3  -8   4 107.632 405.377  11
   3  -8  -4 359.539 513.859  11
  -3  -8   3 343.428 516.149  11
   3  -8  -3 65.8939 496.745  11
  -3  -8   2 220.008 534.486  11
   3  -8  -2-1001.36 562.376  11
  -3  -8   1 333.907 479.927  11
   3   8  -1-244.047 627.255  16
   3  -8  -1 291.378 551.847  10
   3  -8  -1 78.3716 490.509  11
  -3  -8   0 958.664 562.406  11
   3  -8   0 809.715 561.652  11
   3   8   0 517.624 570.102  16
   3  -8   0 1472.62 655.724  10
  -3  -8  -1 350.488 484.441  11
   3  -8   1 464.708 591.491  10
  -3  -8  -2 1284.74 599.526  11
   3  -8   2 2012.70 711.844  10
  -3  -8  -3 893.042 478.786  11
   3  -8   3 103.978 547.163  10
   3  -8   4 175.610 499.194  10
   3  -8   5 679.609 488.243  10
   4   0 -15-647.750 483.691  28
   4   0 -15-175.295 406.564  23
   4   0 -14 914.642 501.830  15
   4   0 -14 932.922 543.181  23
   4   0 -13 52.7598 505.137  15
   4   0 -12 1032.28 616.200  15
   4   0 -12 950.913 737.528  22
   4   0 -11 935.209 705.338  22
   4   0 -11 128.362 473.212  15
   4   0 -10 1842.28 699.909  22
  -4   0   9-1500.07 607.815   8
  -4   0   8 2869.21 728.587   8
  -4   0   7-182.166 512.693   8
  -4   0   6 45958.3 1976.90   8
  -4   0   5 326.883 511.428   8
  -4   0   4 44883.4 1712.88   8
  -4   0   3 285.625 431.059   8
  -4   0   2 73476.5 1861.56   8
  -4   0   1 140.167 355.785   8
   4   0  -1-97.9278 361.898   9
  -4   0   1 562.559 433.844   4
  -4   0   0 34886.0 748.984   7
  -4   0   0 34536.9 1353.34   4
   4   0   0 30907.7 1081.46   9
  -4   0  -1 454.472 551.817   3
  -4   0  -1 195.109 485.275   4
   4   0   1 92.5339 272.496   9
  -4   0  -1-201.678 498.801   1
  -4   0  -2 5360.44 731.395   1
  -4   0  -2 4868.57 729.350   4
  -4   0  -2 5359.22 777.179   3
  -4   0  -3-172.578 466.787   4
  -4   0  -3 22.3781 514.381   1
  -4   0  -3 195.672 618.057   3
  -4   0  -4 53008.3 2034.98   1
  -4   0  -5 68.8428 538.850   1
  -4   0  -6 77.9080 591.860   1
  -4   0  -7 1215.58 538.468   1
  -4   0  -8 994.068 744.809  18
  -4   0  -8 585.585 503.844  13
  -4   0  -8 928.208 643.293  28
  -4   0  -9-634.196 883.482  18
  -4   0  -9 74.7242 567.967  28
  -4   0 -10 525.167 833.234  18
  -4   0 -10 1156.65 689.280  28
  -4   0 -11-132.900 587.862  28
  -4   0 -12 1453.19 636.309  28
  -4   0 -13-336.599 403.977  28
   4   1 -15 1608.73 530.751  23
   4  -1 -15 1308.12 516.472  23
   4  -1 -15 504.525 466.639  28
   4   1 -15 673.205 514.656  28
   4  -1 -14 483.432 502.149  23
   4   1 -14 443.894 507.767  15
   4  -1 -13 451.307 510.049  23
   4   1 -13 84.2699 482.457  15
   4   1 -13 197.315 602.703  22
   4  -1 -12 362.596 518.512  15
   4   1 -12 222.868 563.918  15
   4   1 -12 1427.09 730.594  22
   4   1 -11-48.8828 672.861  22
   4  -1 -11-58.8830 560.951  15
   4  -1 -10 766.014 506.959  15
   4   1 -10 784.409 622.498  22
  -4  -1   9 1955.83 622.643   8
   4  -1  -9 2794.25 781.046  26
  -4   1   8 890.213 525.945   8
  -4  -1   8 1439.12 589.781   8
  -4   1   7 376.187 466.563   8
  -4  -1   7-159.435 521.274   8
  -4   1   6 2153.99 608.653   8
  -4  -1   5 5360.16 788.412  27
  -4   1   5 6983.03 829.097   8
  -4  -1   4 14247.4 1057.36  27
  -4   1   4 15917.6 1107.52   8
  -4   1   3 10066.9 650.545   4
   4   1  -3 9255.33 838.907   9
  -4   1   3 9355.89 865.907   8
  -4  -1   3 9087.40 830.602  27
  -4   1   2 9919.45 688.391   4
  -4   1   2 11146.9 895.687   8
  -4  -1   2 10689.8 854.215  27
  -4   1   2 10843.1 755.359   5
   4   1  -2 9236.51 797.592   9
  -4  -1   1 53.9688 403.236  27
  -4   1   1-37.2907 392.599   8
  -4  -1   1-337.204 379.551   8
  -4   1   1 147.021 405.056   4
  -4   1   1 276.535 415.178   5
  -4   1   1 105.528 195.965  25
   4   1  -1 14.4969 405.251   9
  -4   1   0 2545.61 521.795   8
  -4  -1   0 3338.43 515.938  27
  -4   1   0 2263.76 541.101   4
   4   1   0 2603.00 517.867   9
   4   1   0 2472.43 275.769  14
  -4   1   0 2257.35 543.367   5
  -4   1  -1 15944.5 1061.77   4
  -4  -1  -1 15759.4 1037.68   4
  -4  -1  -1 16417.0 1071.12   1
  -4   1  -1 17252.6 816.887   7
  -4  -1  -1 16527.8 885.934   2
  -4   1  -1 15566.4 1054.31   5
   4   1   1 13155.6 881.727   9
  -4   1  -1 15183.9 896.740   8
  -4   1  -2 35717.6 1614.67   4
  -4  -1  -2 39622.0 1616.58   4
  -4   1  -2 42092.3 1524.67   1
  -4  -1  -2 38285.5 1616.47   1
  -4   1  -2 41609.2 1393.01   6
  -4   1  -2 40583.5 1687.52   5
  -4  -1  -2 38241.2 1315.71   2
  -4   1  -3 28242.7 1357.80   1
  -4  -1  -3 26329.4 1431.45   1
  -4   1  -3 27631.7 1292.05   6
  -4   1  -3 25645.9 1495.84   3
  -4  -1  -3 23502.0 1123.50   2
  -4  -1  -3 25488.1 1384.04   4
  -4  -1  -4 9344.75 983.961   4
  -4   1  -4 11425.5 990.586   1
  -4  -1  -4 9720.76 1017.20   1
  -4   1  -4 9625.55 943.996   6
  -4   1  -4 9071.06 1075.51   3
  -4   1  -5 17210.4 1290.55   1
  -4  -1  -5 17430.1 1357.60   1
  -4   1  -5 17380.6 1302.44   6
  -4   1  -5 17564.7 1416.46   3
  -4   1  -6-616.241 490.391   1
  -4  -1  -6-502.609 591.093   1
  -4   1  -6 63.9317 522.196   6
  -4  -1  -7 2453.79 891.457  18
  -4  -1  -7 3315.13 895.044  13
  -4  -1  -7 2151.52 746.609  28
  -4   1  -7 2178.68 701.528  28
  -4  -1  -8 177.263 735.142  18
  -4   1  -8 479.713 717.798  18
  -4  -1  -8 1863.90 791.881  28
  -4   1  -8-344.909 608.047  28
  -4  -1  -8 289.284 531.222  13
  -4   1  -9 749.815 759.910  18
  -4  -1  -9-140.178 628.289  28
  -4   1  -9 792.419 703.891  28
  -4  -1  -9 1177.60 698.263  13
  -4   1 -10 716.961 812.626  18
  -4   1 -10-433.429 611.696  28
  -4  -1 -10 209.119 578.026  28
  -4  -1 -10-229.448 621.602  13
  -4   1 -11 209.246 764.637  18
  -4  -1 -11 893.628 670.576  28
  -4   1 -11 1124.21 624.772  28
  -4   1 -12-136.435 470.533  28
  -4  -1 -12 663.585 530.046  28
   4  -2 -14 241.058 431.965  23
   4  -2 -14 307.552 450.943  28
   4   2 -14 56.3909 443.384  15
   4  -2 -13 696.611 622.813  23
   4   2 -13 1562.27 655.288  15
   4   2 -13 477.959 585.134  22
   4  -2 -12 896.298 665.945  12
   4  -2 -12 147.866 488.033  23
   4   2 -12 774.349 649.307  22
   4  -2 -11 562.853 556.025  12
   4   2 -11 49.8221 640.806  22
   4  -2 -11-373.286 564.692  23
   4  -2 -10 3661.75 966.513  23
   4  -2 -10 3961.75 885.042  15
   4  -2 -10 4270.82 1019.74  12
   4   2 -10 3459.06 849.506  22
   4   2  -9 2590.61 741.509  22
   4   2  -9 4349.02 1024.46  16
   4  -2  -9 2993.94 832.905  15
   4  -2  -8 501.439 549.445  26
  -4   2   7 1062.27 516.225   8
  -4  -2   7 234.435 501.245  27
   4  -2  -7 657.158 535.309  26
  -4   2   6 4835.70 786.125   8
  -4  -2   6 5268.80 863.717  27
   4  -2  -6 5351.68 871.138  26
  -4  -2   5 8069.94 938.370  27
   4  -2  -5 6573.09 866.533  26
  -4   2   5 7557.63 904.144   8
  -4   2   4 24794.8 1087.28  14
  -4  -2   4 24723.5 1439.18  27
   4  -2  -4 23779.8 1315.76  26
   4   2  -4 24288.0 1413.17   9
  -4   2   4 26232.7 1461.02   8
  -4   2   3 98952.8 2658.60   8
  -4  -2   3 95396.0 2593.96  27
   4  -2  -3 101316. 2314.96  26
   4   2  -3 96215.3 2531.13   9
  -4   2   3 102508. 1954.51  14
  -4   2   2 8039.85 854.844   8
   4  -2  -2 8924.27 670.190  26
   4   2  -2 7788.58 808.194   9
   4   2  -1 13031.3 991.022   9
  -4   2   1 14691.1 807.577  25
  -4   2   1 13080.1 976.285   5
  -4   2   1 12195.3 1007.33   8
  -4   2   0 285.693 434.085   8
  -4   2   0-24.7129 459.607   7
   4   2   0-234.845 309.910  14
  -4  -2   0 199.683 403.692  27
  -4   2   0 77.6017 364.838  25
  -4   2   0-352.361 555.497   5
  -4   2  -1 19217.1 1109.70   7
  -4  -2  -1 20965.4 1057.58  27
  -4  -2  -1 20312.9 1222.89   4
  -4   2  -1 19618.0 1288.13   5
  -4   2  -1 18486.7 991.770  25
  -4  -2  -1 19540.1 1136.50   2
   4   2   1 20332.6 950.382  14
  -4  -2  -2 192.555 408.556   2
  -4  -2  -2 323.919 549.358   1
  -4   2  -2 149.734 455.351   6
  -4  -2  -2 343.979 470.069   4
  -4   2  -2 305.392 517.829   5
  -4  -2  -3 7667.57 936.523   1
  -4   2  -3 6627.83 841.483   6
  -4   2  -3 7710.85 977.195   5
  -4  -2  -3 6901.63 778.654   2
  -4  -2  -3 7881.08 873.028   4
  -4  -2  -4 2816.21 623.238   2
  -4  -2  -4 3051.26 761.851   1
  -4  -2  -4 3669.76 700.338   4
  -4   2  -4 4552.39 897.410   3
  -4   2  -4 2366.68 719.377   5
  -4   2  -4 3602.12 716.298   6
  -4  -2  -5 17465.9 1443.70   1
  -4   2  -5 17713.1 1384.71   6
  -4   2  -5 16601.2 1450.09   3
  -4   2  -6 1233.73 725.617   3
  -4  -2  -6 2126.16 773.503   1
  -4   2  -6 3292.31 811.949   6
  -4   2  -7 2113.70 1465.66  20
  -4  -2  -7-413.534 575.920  13
  -4   2  -7-1888.62 2491.38  19
  -4  -2  -7 792.151 647.793  28
  -4   2  -8-1454.45 3261.96  19
  -4  -2  -8 735.492 645.480  13
  -4  -2  -8 382.573 642.280  28
  -4   2  -9-24.9340 750.880  18
  -4  -2  -9 124.468 584.307  28
  -4   2  -9 526.001 549.070  28
  -4  -2  -9-606.092 577.935  13
  -4   2 -10 1787.34 3174.83  19
  -4   2 -10 57.0161 812.787  18
  -4  -2 -10 383.844 578.571  28
  -4   2 -10-170.535 555.821  28
  -4  -2 -10 703.915 582.436  13
  -4   2 -11 2019.36 778.310  18
  -4   2 -11 517.127 526.905  28
  -4  -2 -11 612.403 607.188  28
  -4  -2 -11 1148.64 623.750  13
  -4  -2 -12-616.895 508.812  28
   4   3 -14-50.6226 439.188  22
   4  -3 -14 530.590 431.077  23
   4   3 -14 150.305 438.727  15
   4   3 -13 1023.15 552.301  15
   4  -3 -13 587.651 487.101  23
   4   3 -13 534.771 566.241  22
   4  -3 -12-398.812 592.032  12
   4  -3 -12 39.8849 463.489  23
   4   3 -12 335.251 554.204  22
   4  -3 -11 574.302 684.044  12
   4  -3 -11 621.232 659.927  23
   4   3 -11 1013.60 749.794  22
   4  -3 -10 636.625 671.473  12
   4  -3 -10 719.999 614.987  23
   4   3 -10 647.225 669.725  22
   4   3  -9 538.891 656.352  22
   4  -3  -9 404.179 654.122  12
   4   3  -9-554.100 728.249  16
   4  -3  -9-686.196 570.695  23
   4   3  -8 987.513 610.656  22
  -4   3   8 1135.86 786.496  29
   4  -3  -8 354.902 518.933  12
   4   3  -8 1168.28 722.071  16
   4  -3  -8 303.622 563.135  23
  -4   3   7 1026.76 491.712   8
  -4  -3   7 2300.08 753.828  27
   4  -3  -7 2609.04 752.582  26
  -4   3   6 2729.74 695.560   8
  -4  -3   6 3393.45 793.830  27
   4  -3  -6 2475.08 650.745  26
  -4  -3   5 18038.2 1451.85  27
   4  -3  -5 17766.8 1356.61  26
   4   3  -5 16959.5 1326.85   9
  -4   3   5 17861.6 1381.88   8
  -4   3   4 1245.03 535.900   8
  -4   3   4 1466.97 440.379  14
   4  -3  -4 1712.25 568.145  26
   4   3  -4 2142.35 670.811   9
  -4   3   3 10145.0 866.141  14
   4   3  -3 11791.6 1072.91   9
  -4   3   3 9614.37 1017.88   8
  -4   3   2 289.424 483.062   8
   4   3  -2 291.903 518.491   9
  -4   3   1-180.366 511.127   8
  -4   3   1 24.9568 489.215   7
   4   3  -1 582.170 527.362   9
  -4   3   1 691.909 421.543  25
  -4   3   0 3586.20 681.691   7
  -4   3   0 3357.58 612.171  25
   4   3   0 3025.87 519.711  14
  -4   3   0 3936.95 759.967   5
  -4   3  -1 1565.21 622.008   7
   4   3   1 1954.43 517.311  14
  -4   3  -1 2209.02 539.366  25
  -4   3  -1 1887.47 672.311   5
  -4  -3  -1 1643.18 581.840   2
  -4  -3  -2 574.803 501.699   2
  -4  -3  -2 331.570 436.685   4
  -4   3  -2 113.096 454.341  25
   4   3   2 128.646 386.892  14
  -4   3  -2 434.664 561.983   5
  -4  -3  -3 723.755 517.917   2
   4   3   3 1053.40 503.722  14
  -4   3  -3 134.157 551.681   5
  -4   3  -3 671.804 567.182   6
  -4  -3  -3 976.619 575.190   1
  -4   3  -4 2506.26 698.026   6
  -4  -3  -4 2821.02 664.913   2
  -4   3  -4 1384.94 631.207   5
  -4  -3  -4 2173.20 726.893   1
  -4  -3  -5-174.274 594.363   1
  -4  -3  -5-217.925 446.105   2
  -4   3  -5-358.117 535.622   6
  -4   3  -5-454.002 623.553   3
  -4   3  -5 1173.30 707.768   5
  -4  -3  -6 3404.62 952.519  28
  -4  -3  -6 1835.12 698.227  13
  -4  -3  -7 2355.69 826.843  28
  -4   3  -7 1711.50 2907.77  19
  -4  -3  -7 1328.68 722.106  13
  -4   3  -8-2034.04 3340.46  19
  -4  -3  -8 577.188 586.733  28
  -4  -3  -8-32.0018 570.115  13
  -4   3  -9 1237.60 824.662  18
  -4  -3  -9 475.038 630.307  13
  -4  -3  -9 1164.36 685.432  28
  -4   3 -10-382.960 2901.17  19
  -4   3 -10 1266.03 785.078  18
  -4  -3 -10 882.135 650.154  28
  -4  -3 -10 776.308 605.369  13
  -4   3 -11-135.541 686.871  18
  -4  -3 -11-787.811 590.832  28
  -4  -3 -11 87.4325 496.081  13
  -4   3 -12 323.525 542.734  18
   4   4 -13-75.1480 419.192  15
   4  -4 -13 43.2439 400.780  23
   4   4 -13-9.18395 479.121  22
   4  -4 -12 311.403 408.175  23
   4   4 -12 465.268 629.635  22
   4  -4 -11 625.924 627.255  12
   4   4 -11 3.02355 596.373  22
   4  -4 -11 438.929 490.206  23
   4  -4 -10 1077.49 729.784  12
   4   4 -10 442.041 668.636  16
   4  -4 -10 352.544 516.189  23
   4   4 -10-222.432 680.341  22
   4   4  -9 800.281 622.669  22
   4  -4  -9 1586.59 712.856  12
   4   4  -9 1370.33 796.169  16
   4  -4  -9 1637.17 723.417  23
   4  -4  -8 4043.46 1053.43  12
   4  -4  -8 4207.18 951.066  11
   4   4  -8 2268.37 869.984  16
   4  -4  -8 3008.70 817.156  23
   4  -4  -7 966.095 719.976  12
   4  -4  -7 2556.87 798.606  23
   4   4  -7 3774.49 1021.12  16
  -4  -4   7 2926.92 773.254  10
  -4   4   6 425.690 472.341   8
   4   4  -6-460.428 726.431  16
   4   4  -5 11784.5 1223.29   9
  -4   4   5 11483.7 1225.57   8
  -4   4   4 513.103 466.011   8
   4   4  -4 509.167 498.311   9
   4   4  -3 15474.0 1340.37   9
  -4   4   2 29505.5 1737.36   7
   4   4  -2 28558.1 1755.46   9
  -4   4   1 1979.61 699.618   7
  -4   4   1 2224.33 639.331  25
   4   4  -1 1921.85 663.587   9
  -4   4   0 165.002 548.697   5
  -4   4   0-5.78461 561.029   7
  -4   4   0-378.435 483.422  25
   4   4   1 943.219 484.371  14
  -4   4  -1 2108.19 668.198  25
  -4  -4  -1 2115.29 630.366   2
  -4   4  -1 727.063 609.357   5
  -4   4  -2-106.626 551.056   5
   4   4   2 350.318 415.170  14
  -4   4  -2-79.9675 525.038  25
  -4  -4  -2 902.925 532.222   2
  -4  -4  -3 654.219 560.710   2
   4   4   3 1317.81 529.878  14
  -4   4  -3-155.479 581.472   5
  -4   4  -4 2941.80 761.297  21
  -4   4  -4 2673.96 768.480   6
  -4   4  -5 41.5074 559.780  21
  -4   4  -5 582.979 2144.79  19
  -4  -4  -5-584.261 606.131  13
  -4   4  -6 1386.72 685.223  21
  -4  -4  -6 1146.83 759.074  13
  -4   4  -7 7159.19 3175.73  19
  -4  -4  -7 3692.78 896.124  13
  -4   4  -8-1740.95 3191.99  19
  -4  -4  -8-223.567 596.313  13
  -4   4  -9-381.310 2854.50  19
  -4  -4  -9-167.595 526.100  13
  -4   4 -10 36.1605 662.297  18
  -4  -4 -10-826.593 610.418  17
  -4  -4 -10-18.6035 524.927  13
  -4   4 -11 570.196 548.229  18
  -4  -4 -11-233.393 438.283  17
  -4  -4 -11 1019.42 518.673  13
   4  -5 -12 924.303 469.402  23
   4   5 -12 622.759 485.068  22
   4  -5 -11 876.555 554.393  23
   4   5 -11-449.867 518.042  22
   4   5 -10 511.060 599.532  22
   4  -5 -10 467.791 503.669  23
   4   5  -9 400.801 665.435  22
   4  -5  -9 70.0084 451.416  23
   4   5  -9 1020.84 778.421  16
   4  -5  -9 51.2570 513.864  12
   4  -5  -8 186.936 528.875  12
   4   5  -8 530.255 778.071  16
   4  -5  -8-84.6069 624.111  11
   4  -5  -8 495.519 511.911  23
   4  -5  -7 336.074 561.296  12
  -4  -5   7 61.5411 642.891  10
   4   5  -7 675.390 625.779  16
   4  -5  -7 264.948 473.203  23
  -4  -5   6 6273.86 1060.20  11
   4  -5  -6 10522.9 1453.11  12
   4  -5  -6 9284.61 1254.96  11
   4   5  -6 9938.11 1451.83  16
  -4  -5   6 10087.5 1278.66  10
   4  -5  -6 10560.1 1364.01  23
   4  -5  -5 51.0996 618.559  12
  -4  -5   5 717.220 679.102  10
  -4  -5   5 956.550 670.230  11
   4  -5  -5 295.698 543.385  11
   4   5  -5 22.4790 704.458  16
   4  -5  -5 90.5355 397.624  23
  -4  -5   4 278.672 545.278  11
   4  -5  -4-923.410 603.827  11
  -4  -5   4 424.833 632.812  10
  -4  -5   3 2696.30 839.952  11
   4  -5  -3 2772.42 809.368  11
  -4  -5   3 2327.57 739.025  10
  -4  -5   2 1265.09 691.411  10
  -4   5   2 1327.08 623.693  25
  -4  -5   1 643.526 565.054  11
  -4   5   1-543.911 661.852  25
  -4  -5   0 289.654 551.510  11
  -4   5   0-75.7214 579.431  25
  -4   5  -1 1619.71 690.837  21
  -4  -5  -1 1193.46 691.914  11
  -4  -5  -1 818.270 594.303  17
  -4   5  -2 1366.98 615.025  21
  -4  -5  -2 1310.27 602.427  11
  -4  -5  -3 690.229 557.908  13
  -4   5  -3 106.422 507.565  21
  -4   5  -3-1099.85 1797.22  19
  -4  -5  -4-650.722 580.282  13
  -4   5  -4 253.327 534.980  21
  -4   5  -4-1690.04 2185.04  19
  -4   5  -5-752.699 2540.50  19
  -4   5  -5 385.243 623.050  21
  -4  -5  -5 373.525 652.499  13
  -4   5  -6-1106.45 2802.97  19
  -4   5  -6-321.692 570.620  21
  -4  -5  -6 39.1426 507.009  13
  -4   5  -7 197.139 574.740  21
  -4  -5  -7-70.4902 536.430  13
  -4   5  -8 2151.77 2649.29  19
  -4  -5  -8 841.662 640.676  13
  -4  -5  -9 128.534 452.474  17
  -4   5  -9 633.641 2126.53  19
  -4  -5  -9 118.095 429.061  13
  -4  -5 -10-328.740 474.314  17
  -4   5 -10-1833.09 1587.05  19
  -4   5 -10-494.549 623.678  18
  -4  -5 -10-568.117 479.739  13
   4   6 -11 756.836 518.809  22
   4   6 -10 394.987 541.600  22
   4   6  -9 281.417 581.226  22
   4  -6  -9 87.2685 451.185  13
   4   6  -9-714.356 719.456  16
   4  -6  -9-95.6549 430.855  23
   4   6  -8-111.272 584.632  22
   4   6  -8 569.656 686.625  16
   4  -6  -8 139.017 502.877  11
   4  -6  -8 1132.89 728.147  23
   4   6  -7 344.820 647.995  16
  -4  -6   7-209.658 649.004  10
   4  -6  -7 23.6143 521.072  11
   4  -6  -7 724.942 491.831  23
   4   6  -6 4680.32 1152.74  16
  -4  -6   6 3745.83 897.459  11
  -4  -6   6 3616.17 923.514  10
   4  -6  -6 4441.32 963.844  11
  -4  -6   5 417.198 612.511  11
  -4  -6   5 1063.51 776.700  10
   4  -6  -5 1271.73 635.219  11
   4   6  -5 1337.74 806.435  16
  -4  -6   4 2134.84 787.835  10
   4  -6  -4 3383.67 895.383  11
  -4  -6   4 2224.82 767.972  11
   4   6  -4 3697.53 1069.83  16
  -4  -6   3 760.511 559.250  11
  -4  -6   3 933.295 685.234  10
   4  -6  -3-254.072 702.354  11
  -4  -6   2 4770.35 982.989  11
  -4  -6   2 8148.79 1219.00  10
   4  -6  -2 6046.80 1099.12  11
  -4   6   1-238.672 515.758  21
  -4  -6   1-43.5101 527.504  11
   4  -6  -1-42.1136 549.773  11
  -4  -6   1 301.424 623.402  10
  -4   6   0-1816.47 645.056  21
  -4  -6   0 220.315 504.277  11
   4  -6   0-1804.72 726.973  11
  -4  -6  -1-334.997 563.804  11
  -4   6  -1 1114.20 575.354  21
  -4   6  -2 821.464 602.395  21
  -4  -6  -2 232.101 628.651  11
  -4  -6  -2-292.876 661.127  17
  -4  -6  -3-7.87937 548.617  11
  -4   6  -3-20.5255 574.643  21
  -4  -6  -3 8.17102 595.933  17
  -4   6  -4 500.113 556.560  21
  -4  -6  -4-51.7484 602.453  17
  -4  -6  -4 95.8548 539.788  13
  -4   6  -5 439.219 592.472  21
  -4  -6  -5 24.9002 534.129  17
  -4   6  -5-1973.49 2210.25  19
  -4  -6  -5-259.202 542.344  13
  -4  -6  -6 116.837 578.694  17
  -4   6  -6-90.0546 509.194  21
  -4  -6  -6 63.3913 574.532  13
  -4   6  -7 1746.61 2017.15  19
  -4  -6  -7 1011.70 569.876  17
  -4  -6  -7 437.466 513.827  13
  -4  -6  -8 660.826 541.404  17
  -4   6  -8 1153.94 1622.45  19
  -4  -6  -8-92.3723 441.780  13
  -4   6  -9 437.743 525.984  18
  -4  -6  -9 603.973 454.461  17
  -4  -6  -9-108.301 397.411  13
   4   7  -9 888.407 441.210  22
   4   7  -8 426.187 535.041  22
   4  -7  -8 902.284 499.891  11
   4   7  -8-215.357 605.421  16
   4  -7  -7 4.97107 463.576  11
   4   7  -7-203.831 587.751  16
  -4  -7   6-208.173 491.973  11
   4   7  -6 901.964 628.588  16
   4  -7  -6 489.532 526.126  11
   4   7  -5 757.449 679.558  16
  -4  -7   5 106.545 522.295  11
   4  -7  -5 81.6167 495.088  11
  -4  -7   5 53.7481 585.028  10
  -4  -7   4 333.455 552.662  11
  -4  -7   4 715.326 703.337  10
   4  -7  -4 641.872 568.680  11
   4   7  -4 2116.77 851.228  16
  -4  -7   3 983.376 687.365  10
  -4  -7   3 403.216 669.300  11
   4  -7  -3 545.689 601.756  11
   4   7  -3-133.177 664.268  16
  -4  -7   2-231.764 515.231  11
   4  -7  -2 323.014 574.380  11
  -4  -7   2 742.674 705.675  10
  -4  -7   1 741.112 687.359  11
   4  -7  -1 205.902 546.683  11
  -4   7   0-5.93276 519.395  21
  -4  -7   0 171.632 550.992  11
   4  -7   0 1118.85 648.076  11
  -4   7  -1 311.930 512.639  21
  -4  -7  -1 119.206 540.760  11
  -4   7  -2 853.548 567.706  21
  -4  -7  -2 1380.65 690.738  11
  -4   7  -3 301.966 541.539  21
  -4  -7  -3 1202.57 648.745  11
  -4   7  -4-37.8645 496.129  21
  -4  -7  -4-259.155 494.642  17
  -4  -7  -5 428.218 456.420  13
  -4  -7  -5 453.093 466.663  17
   4  -7   5 246.822 573.440  10
  -4  -7  -6 977.218 453.630  17
   4  -7   6-37.9233 492.158  10
  -4  -7  -6 1151.77 483.652  13
   4  -8  -6-21.3256 372.121  11
   4  -8  -5 527.902 468.807  11
  -4  -8   4 423.882 468.466  11
   4  -8  -4 545.187 466.355  11
   4   8  -4 420.244 529.739  16
  -4  -8   3-880.509 519.842  11
   4  -8  -3-576.515 454.763  11
   4   8  -3-254.569 529.535  16
  -4  -8   2 764.864 587.889  11
   4  -8  -2 607.543 511.787  11
   4   8  -2 1954.94 706.810  16
  -4  -8   1 669.598 575.370  11
   4   8  -1 581.423 636.002  16
   4  -8  -1 1150.97 531.350  11
   4  -8  -1 116.821 518.096  10
  -4  -8   0 160.057 449.750  11
   4  -8   0 285.404 572.825  10
   4   8   0-14.2760 591.668  16
  -4  -8  -1 259.576 491.192  11
   4  -8   1 520.538 560.613  10
  -4  -8  -2-123.447 395.935  11
   4  -8   2-22.7064 498.901  10
   4  -8   3 27.1142 465.610  10
   4  -8   4-226.115 467.955  10
   5   0 -15 1220.69 471.591  23
   5   0 -14-54.3667 427.486  23
   5   0 -14-329.660 459.380  15
   5   0 -13 367.404 494.493  15
   5   0 -12 377.545 556.914  15
   5   0 -11 147.806 476.571  15
   5   0 -11 626.901 625.777  22
   5   0 -10 674.730 657.000  22
  -5   0   9 10322.6 1276.11   8
   5   0  -9 8320.67 1021.44  22
  -5   0   8-143.096 501.534   8
  -5   0   7-111.435 525.830   8
  -5   0   6-240.300 489.414   8
  -5   0   5 45545.6 1982.77   8
  -5   0   4 347.267 493.819   8
  -5   0   3 28141.8 1424.84   8
  -5   0   2 175.093 423.484   8
  -5   0   1 149809. 2983.01   4
  -5   0   1 161565. 2886.73   8
  -5   0   0-93.6919 332.140   8
  -5   0   0-28.0267 486.253   4
  -5   0   0 887.221 499.752   3
   5   0   0 98.6495 375.182   9
  -5   0  -1 4572.51 767.084   4
  -5   0  -1 5607.18 778.515   3
  -5   0  -2 87.2019 523.754   4
  -5   0  -2-107.563 574.052   3
  -5   0  -2-261.260 543.540   1
  -5   0  -3 16134.8 1282.99   4
  -5   0  -3 18034.5 1296.24   1
  -5   0  -3 18045.8 1325.63   3
  -5   0  -4-150.188 613.766   1
  -5   0  -5 5109.71 893.694   1
  -5   0  -6-589.167 659.479   1
  -5   0  -7-383.611 761.885  18
  -5   0  -7-14.0325 511.493  13
  -5   0  -7 206.677 550.658  28
  -5   0  -8 324.088 768.507  18
  -5   0  -8 229.055 618.258  28
  -5   0  -9 2831.85 896.046  18
  -5   0  -9 2598.96 819.848  28
  -5   0 -10-774.623 585.310  28
  -5   0 -11-480.456 514.899  28
  -5   0 -12 940.069 498.410  28
   5   1 -15 241.519 393.014  23
   5  -1 -15 214.428 346.839  23
   5   1 -14-285.780 404.123  15
   5  -1 -14 360.789 443.865  23
   5   1 -13 360.456 563.356  22
   5  -1 -13-172.287 479.088  15
   5   1 -13 230.213 507.886  15
   5  -1 -13 67.4127 487.700  23
   5  -1 -12 122.717 518.904  15
   5   1 -12-128.806 550.564  15
   5  -1 -12 404.864 552.812  23
   5   1 -12-549.114 636.887  22
   5  -1 -11 246.346 624.152  12
   5  -1 -11-108.974 515.804  15
   5   1 -11 303.412 592.966  22
   5  -1 -10 2321.70 763.583  15
   5   1 -10 1055.72 645.748  22
   5   1  -9 2494.53 712.144  22
  -5   1   8 2989.29 720.494   8
  -5  -1   8 2070.33 645.823   8
  -5   1   7 452.445 470.399   8
  -5  -1   7 1186.55 624.314   8
  -5   1   6 41.9931 485.430   8
  -5  -1   6 116.025 482.866   8
  -5   1   5 5843.75 847.215   8
  -5  -1   5 6099.42 834.099   8
  -5  -1   4 7913.80 900.496   8
  -5   1   4 8512.13 930.870   8
  -5  -1   3 47079.7 1820.42   8
  -5   1   3 48248.0 1552.11   4
   5   1  -3 50063.1 1863.57   9
  -5   1   3 47658.7 1510.07   5
  -5  -1   3 48422.7 1874.11  27
  -5   1   3 49012.4 1915.72   8
  -5   1   2 7177.45 813.345   8
  -5  -1   2 7317.65 770.067   8
  -5   1   2 7261.37 727.418   4
  -5   1   2 6299.37 697.667   5
   5   1  -2 7351.66 817.014   9
  -5   1   1 2285.92 567.740   8
  -5  -1   1 1570.73 389.787   8
  -5   1   1 2211.90 535.624   4
   5   1  -1 1703.55 528.505   9
  -5   1   1 2319.53 603.660   5
  -5   1   0 666.493 418.968   8
  -5   1   0 326.127 456.369   4
  -5   1   0 391.876 336.922   7
  -5  -1   0 267.562 527.875   4
  -5   1   0 433.988 491.805   5
   5   1   0 631.455 426.632   9
  -5   1  -1 3153.11 544.812   8
  -5   1  -1 3701.40 707.764   4
  -5  -1  -1 3389.77 687.996   4
  -5   1  -1 3457.45 701.831   5
   5   1   1 3296.07 555.733   9
  -5   1  -2 1553.45 628.055   4
  -5  -1  -2 2022.63 616.427   4
   5   1   2 903.419 407.627   9
  -5   1  -2 2113.47 748.929   3
  -5  -1  -2 1660.77 623.685   1
  -5  -1  -3 9099.54 991.948   4
  -5   1  -3 8007.80 882.644   1
  -5  -1  -3 9805.08 1076.76   1
  -5   1  -3 8862.91 1036.23   3
  -5   1  -4 1337.17 579.235   1
  -5  -1  -4 1304.84 633.393   1
  -5  -1  -4 965.357 555.242   4
  -5   1  -4 100.534 608.337   3
  -5  -1  -5-226.635 568.063   1
  -5   1  -5 616.542 606.480   3
  -5   1  -5 79.0891 498.464   1
  -5  -1  -6-1564.26 669.453  28
  -5  -1  -6-250.167 541.065  13
  -5  -1  -7-395.004 722.552  18
  -5   1  -7 345.556 783.441  18
  -5   1  -7 144.998 589.911  28
  -5  -1  -7-283.099 613.198  28
  -5  -1  -7 1084.85 689.848  13
  -5   1  -8 3151.61 977.458  18
  -5  -1  -8 1466.45 755.607  28
  -5   1  -8 1856.22 786.270  28
  -5  -1  -8 2012.25 817.647  13
  -5   1  -9 3740.88 955.492  18
  -5  -1  -9 3760.10 917.717  28
  -5   1  -9 3128.79 860.585  28
  -5  -1  -9 3438.27 901.903  13
  -5   1 -10-19.9108 755.862  18
  -5   1 -10 297.034 520.524  28
  -5  -1 -10-27.8757 566.790  28
  -5   1 -11 355.551 553.014  28
  -5  -1 -11 587.899 561.086  28
  -5   1 -12 138.782 404.740  28
  -5  -1 -12-938.899 512.087  28
   5   2 -14-282.906 428.581  15
   5  -2 -14-97.0545 441.840  23
   5  -2 -13-147.692 478.681  12
   5   2 -13 178.431 469.095  15
   5  -2 -13 208.749 490.639  23
   5   2 -13-654.795 581.600  22
   5  -2 -12-223.084 597.137  12
   5  -2 -12 247.785 483.518  23
   5   2 -12 212.821 604.103  22
   5  -2 -11 942.974 722.344  12
   5   2 -11 606.107 611.000  22
   5  -2 -11 623.335 572.881  23
   5  -2 -10 2084.46 727.770  23
   5   2 -10 2592.65 710.342  22
  -5   2   9 5590.34 1059.95  29
   5   2  -9 6958.77 1244.48  16
   5  -2  -9 4777.02 945.640  23
   5   2  -9 5805.07 984.513  22
  -5  -2   8 8545.75 1171.67   8
   5  -2  -8 10601.9 1272.30  26
  -5   2   8 10519.3 1207.71   8
  -5  -2   7 6397.17 986.122  27
   5  -2  -7 8191.72 1079.65  26
  -5   2   7 9940.67 1161.38   8
  -5   2   6 949.904 545.755   8
  -5  -2   6 1406.92 609.106  27
   5  -2  -6 1402.27 589.633  26
  -5  -2   5 3307.65 764.920  27
  -5   2   5 1851.86 631.531   8
   5  -2  -5 1608.77 543.572  26
  -5  -2   4 14966.2 1233.49  27
   5  -2  -4 14576.8 1097.16  26
   5   2  -4 15359.1 1225.21   9
  -5   2   4 14598.3 1222.71   8
  -5   2   3 30591.7 1650.35   8
  -5  -2   3 30271.2 1594.97  27
   5  -2  -3 28376.4 1285.06  26
   5   2  -3 28139.3 1547.42   9
  -5   2   3 29455.4 1428.26   5
  -5  -2   2 47465.7 1885.43  27
  -5   2   2 41763.6 1753.98   5
   5   2  -2 46416.7 1894.89   9
  -5   2   2 44956.6 1928.40   8
  -5  -2   1 11983.1 920.370   8
  -5   2   1 9593.38 1008.49   8
  -5  -2   1 13686.8 1062.49  27
  -5   2   1 10683.4 995.355   5
   5   2  -1 13473.3 1088.08   9
  -5   2   0 30.3849 442.625   8
  -5   2   0-89.4698 437.664   7
  -5  -2   0-90.6500 400.535  27
   5   2   0 89.8321 461.367   9
  -5   2   0 155.800 502.483   5
  -5   2  -1 17.5247 477.920   7
  -5  -2  -1 72.3384 462.283   4
  -5   2  -1-205.330 549.750   5
   5   2   1 138.471 439.197   9
  -5  -2  -2 5627.23 821.358   4
  -5   2  -2 4706.00 830.979   5
  -5  -2  -2 5109.98 737.197   2
  -5  -2  -3 603.832 484.267   4
  -5   2  -3 286.959 548.077   5
  -5  -2  -3 922.074 495.925   2
  -5  -2  -3 801.078 600.898   1
  -5  -2  -4 624.811 573.149   1
  -5  -2  -4 132.890 436.851   4
  -5   2  -4-9.86307 639.126   3
  -5  -2  -5 1778.85 696.475   1
  -5   2  -5 2373.21 746.794   3
  -5   2  -6 1230.25 1216.86  20
  -5   2  -6 3079.71 1565.06  19
  -5  -2  -6 1615.54 605.672  28
  -5  -2  -6 2419.11 781.500  13
  -5   2  -7 2653.22 1656.57  20
  -5   2  -7 1889.45 2559.42  19
  -5  -2  -7 2464.04 833.128  13
  -5  -2  -7 1504.96 837.644  28
  -5   2  -8-58.8940 772.620  18
  -5  -2  -8 84.6479 671.942  28
  -5  -2  -8 518.911 590.695  13
  -5   2  -9-1038.27 3455.72  19
  -5   2  -9-9.80504 757.645  18
  -5  -2  -9 579.298 582.493  28
  -5  -2  -9-120.298 587.148  13
  -5   2 -10 160.756 668.070  18
  -5  -2 -10 1066.83 594.555  28
  -5  -2 -10 468.733 534.417  13
  -5   2 -11 219.093 634.184  18
  -5  -2 -11 114.726 511.023  28
   5   3 -14 367.814 462.105  15
   5  -3 -14-226.168 378.137  23
   5   3 -14 165.245 436.973  22
   5   3 -13 243.954 463.170  15
   5  -3 -13-80.7595 422.810  23
   5   3 -13-333.644 605.807  22
   5  -3 -12 1258.10 711.527  12
   5  -3 -12 861.401 642.519  23
   5   3 -12 1248.46 664.585  22
   5  -3 -11-657.147 656.830  12
   5  -3 -11-293.533 500.342  23
   5   3 -11-463.659 728.937  22
   5  -3 -10-380.912 671.573  12
   5   3 -10 235.828 748.014  16
  -5   3  10 293.136 498.352  29
   5  -3 -10-1320.81 670.905  23
   5   3 -10-266.863 676.989  22
   5   3  -9 890.051 792.144  16
   5  -3  -9 775.363 680.221  12
  -5   3   9 380.403 705.346  29
   5  -3  -9 519.535 574.229  23
   5   3  -9 255.866 548.322  22
   5   3  -8 684.434 546.687  22
  -5   3   8 731.865 616.443  29
   5   3  -8-124.733 672.598  16
   5  -3  -8 489.568 532.964  23
  -5   3   7 920.410 479.360   8
  -5  -3   7 1043.57 661.976  27
   5  -3  -7 957.135 641.318  26
  -5   3   6 3599.57 775.161   8
  -5  -3   6 3134.27 805.009  27
   5  -3  -6 4041.50 807.465  26
  -5   3   5-33.9238 483.325   8
  -5  -3   5-352.967 567.847  27
   5  -3  -5 234.755 462.536  26
   5   3  -5 733.315 579.291   9
  -5   3   4 4282.33 823.278   8
  -5  -3   4 4735.56 887.078  27
   5   3  -4 6069.37 902.449   9
  -5   3   3 2267.25 678.994   8
  -5  -3   3 1493.26 614.487  27
   5   3  -3 2610.45 687.427   9
  -5   3   2 486.468 514.867   8
  -5  -3   2-217.684 568.215  27
   5   3  -2 893.898 555.411   9
  -5   3   2 175.383 515.260   5
  -5   3   1 341.159 470.148   8
  -5   3   1 451.728 548.778   7
  -5  -3   1 323.318 457.655  27
   5   3  -1 550.697 473.343   9
  -5   3   1 374.030 514.893   5
  -5   3   0 3650.01 743.117   7
  -5  -3   0 3732.31 698.817  27
   5   3   0 2616.92 702.678   9
  -5   3   0 3220.18 744.046   5
  -5   3  -1 371.041 499.396   7
  -5  -3  -1 1160.71 561.179   4
   5   3   1 124.383 535.532   9
  -5   3  -1 896.898 619.269   5
  -5  -3  -2 778.155 491.713   4
  -5   3  -2 1042.81 635.567   5
  -5  -3  -2 935.130 564.376   2
  -5   3  -3 156.670 508.837   5
  -5  -3  -3 932.375 530.311   2
  -5   3  -4 698.341 813.857   3
  -5   3  -4 505.396 531.089   5
  -5  -3  -4 1159.95 640.788   1
  -5  -3  -5 238.090 533.489  28
  -5   3  -5 479.722 1501.68  20
  -5  -3  -5 1087.55 607.620  13
  -5  -3  -6 2251.94 745.546  28
  -5  -3  -6 2708.75 866.689  13
  -5  -3  -7 1402.82 722.117  28
  -5  -3  -7 1681.09 783.876  13
  -5  -3  -8 1643.09 764.683  28
  -5   3  -8 4012.90 3471.24  19
  -5  -3  -8 1941.89 744.242  13
  -5  -3  -9 11.9789 581.938  17
  -5   3  -9 585.224 3258.18  19
  -5   3  -9-645.037 792.728  18
  -5  -3  -9-29.3753 548.293  28
  -5  -3  -9-663.689 601.691  13
  -5  -3 -10-876.592 609.786  28
  -5   3 -10 49.7764 674.495  18
  -5  -3 -10-280.786 522.397  13
  -5  -3 -11-151.266 427.217  28
  -5   3 -11 431.737 606.018  18
   5   4 -13 961.745 467.722  15
   5  -4 -13 467.273 399.575  23
   5   4 -13 1090.98 517.487  22
   5  -4 -12 333.196 472.925  23
   5   4 -12-8.06623 496.971  22
   5  -4 -11 1213.77 707.833  12
   5  -4 -11 1103.44 540.358  23
   5   4 -11 313.288 611.345  22
   5  -4 -10 212.460 596.781  12
   5   4 -10 753.179 731.127  16
   5  -4 -10-126.407 489.965  23
   5   4 -10 42.1585 638.662  22
   5   4  -9 6945.57 1075.45  22
   5  -4  -9 9370.56 1394.39  12
   5  -4  -9 10384.2 1368.52  23
   5  -4  -9 8451.73 1302.78  11
   5   4  -9 11694.5 1630.82  16
   5  -4  -8 9734.46 1426.21  12
   5   4  -8 10551.5 1550.24  16
   5  -4  -8 10371.2 1322.72  23
   5   4  -8 9438.01 1194.55  22
   5  -4  -7 2932.54 872.439  12
   5   4  -7 3433.91 998.710  16
  -5   4   7 2486.64 837.800  29
   5  -4  -7 3761.45 849.213  23
  -5  -4   6 2211.61 782.994  10
   5  -4  -6 1903.40 760.858  12
   5   4  -6 2662.14 812.578  16
  -5  -4   6 1896.65 676.803  11
  -5   4   6 2911.74 855.764  29
  -5   4   5 922.474 565.990   8
  -5   4   5 182.567 493.486  29
   5   4  -5 825.968 624.129   9
  -5   4   4 2627.17 833.803   8
  -5  -4   4 2399.55 728.148  27
   5   4  -4 1803.75 731.952   9
   5   4  -3 15513.9 1414.41   9
  -5   4   3 14120.4 1404.62   8
  -5   4   2 1181.16 633.018   5
  -5   4   2 1008.15 637.600   7
   5   4  -2 1440.23 645.308   9
  -5   4   1-28.3720 531.942   7
   5   4  -1-216.399 451.537   9
  -5   4   1 833.329 574.285   5
  -5   4   0-471.703 566.400   7
   5   4   0 502.402 532.833   9
  -5   4   0 488.496 529.477   5
   5   4   1 291.326 456.090   9
  -5   4  -1 322.698 594.768   5
  -5   4  -2 998.523 641.655   5
  -5   4  -3 257.706 559.519  21
  -5   4  -4-105.106 541.278  21
  -5  -4  -4 740.911 686.940  13
  -5   4  -5 1616.59 694.270  21
  -5   4  -5 2630.48 2253.50  19
  -5  -4  -5 1919.83 767.974  13
  -5   4  -6 626.303 582.784  21
  -5   4  -6-1531.33 2853.06  19
  -5  -4  -6 122.397 568.210  13
  -5   4  -7-2131.93 3183.86  19
  -5  -4  -7 690.249 627.873  13
  -5  -4  -8-62.7346 543.715  17
  -5   4  -8-1906.07 3177.53  19
  -5  -4  -8-240.574 551.113  13
  -5  -4  -9-22.7800 487.675  17
  -5   4  -9 400.975 2778.67  19
  -5   4  -9 197.068 660.747  18
  -5  -4  -9-55.5154 452.508  13
  -5   4 -10 66.2164 615.319  18
  -5  -4 -10-597.052 494.770  17
  -5  -4 -10 180.473 405.013  13
   5  -5 -12-258.366 403.744  23
   5   5 -12-243.385 448.769  22
   5  -5 -11 65.4177 399.410  23
   5   5 -11 43.2250 541.145  22
   5  -5 -10 778.121 696.485  12
   5   5 -10 862.828 711.192  16
   5  -5 -10-102.011 484.076  23
   5   5 -10 135.890 584.184  22
   5   5  -9-149.535 638.839  22
   5  -5  -9 175.898 525.106  12
   5   5  -9 578.091 666.497  16
   5  -5  -9 421.759 625.399  11
   5  -5  -9 35.9916 439.099  23
   5   5  -8 808.877 650.110  22
   5  -5  -8 915.984 730.402  12
   5  -5  -8 894.005 582.810  11
   5   5  -8 986.237 768.126  16
   5  -5  -8 968.801 543.759  23
   5  -5  -7-575.047 606.333  12
   5   5  -7 434.644 673.839  16
   5  -5  -7 634.225 629.415  11
   5  -5  -6 457.854 583.918  12
  -5  -5   6-20.9594 604.732  11
   5   5  -6-131.985 681.106  16
   5  -5  -6 211.293 625.523  11
  -5  -5   6 685.727 676.532  10
  -5  -5   5 626.061 599.168  11
   5  -5  -5 46.1775 566.254  11
   5   5  -5 433.563 633.721  16
  -5  -5   5 347.231 582.679  10
  -5  -5   4 7329.65 1165.40  11
   5  -5  -4 5634.53 1006.36  11
  -5  -5   4 4383.42 972.708  10
  -5  -5   3-274.299 508.272  11
   5  -5  -3 749.207 604.707  11
  -5  -5   3-823.457 643.539  10
  -5   5   2 345.722 441.455  21
  -5  -5   2 1180.13 723.287  11
   5  -5  -2-824.521 598.651  11
  -5  -5   2-1123.89 650.953  10
  -5   5   1 21.4051 508.602  21
  -5  -5   1 727.134 614.035  11
   5  -5  -1 1460.87 690.920  11
  -5  -5   1 35.4241 583.202  17
  -5   5   0 566.926 563.700  21
  -5  -5   0 197.508 522.970  11
  -5  -5   0-199.853 636.359  17
  -5   5  -1 826.828 617.457  21
  -5  -5  -1 161.435 524.961  11
  -5  -5  -1 107.731 617.527  17
  -5   5  -2 1324.65 716.204  21
  -5  -5  -2 442.343 595.821  17
  -5   5  -3 1078.45 600.012  21
  -5  -5  -3 1.70739 534.975  17
  -5   5  -4 370.102 598.343  21
  -5  -5  -4-209.277 692.347  17
  -5   5  -4-646.664 2325.25  19
  -5  -5  -4 256.329 538.184  13
  -5   5  -5 304.425 544.158  21
  -5  -5  -5-178.502 549.740  17
  -5  -5  -5 287.324 591.677  13
  -5   5  -6-292.816 615.182  21
  -5   5  -6 1394.15 2889.56  19
  -5  -5  -6 150.135 650.530  17
  -5  -5  -6 685.216 601.171  13
  -5   5  -7-75.1862 464.057  21
  -5  -5  -7 421.752 501.161  13
  -5  -5  -7-25.9732 518.232  17
  -5  -5  -8-321.292 573.687  17
  -5  -5  -8 430.180 446.537  13
  -5   5  -9 284.420 623.085  18
  -5  -5  -9 621.891 457.317  17
  -5  -5  -9 674.119 488.097  13
   5   6 -10 2622.85 624.630  22
   5   6  -9 1854.92 762.776  16
   5  -6  -9 1516.10 540.677  11
   5   6  -9-24.5335 520.731  22
   5   6  -8 994.222 589.902  22
   5  -6  -8 2633.20 749.914  11
   5   6  -8 1828.19 751.301  16
   5  -6  -7 1457.94 685.776  11
   5   6  -7 1644.46 856.768  16
  -5  -6   6-757.308 578.251  11
   5  -6  -6-342.328 546.474  11
   5   6  -6-552.044 771.912  16
  -5  -6   5 552.404 610.901  11
   5  -6  -5 55.3175 558.936  11
   5   6  -5 1061.72 798.688  16
  -5  -6   4 97.2680 581.409  11
   5  -6  -4 623.876 611.356  11
   5   6  -4 181.585 672.482  16
  -5  -6   3 1227.86 720.571  11
   5  -6  -3 2056.61 738.933  11
  -5   6   2 898.609 600.759  21
  -5  -6   2 629.185 643.272  11
   5  -6  -2 1141.24 687.299  11
  -5   6   1 1175.36 584.350  21
  -5  -6   1 166.070 637.270  11
   5  -6  -1 537.949 606.419  11
  -5   6   0 866.092 644.615  21
  -5  -6   0 423.739 573.660  11
  -5  -6   0 603.462 588.805  17
  -5   6  -1 1649.92 658.527  21
  -5  -6  -1 518.146 677.997  11
  -5  -6  -1 274.029 497.229  17
  -5   6  -2 61.8848 573.547  21
  -5  -6  -2-38.0845 493.942  11
  -5  -6  -2 640.430 690.582  17
  -5   6  -3 476.241 578.751  21
  -5  -6  -3 285.404 527.439  17
  -5   6  -4 37.6974 575.732  21
  -5   6  -4-1183.45 2305.16  19
  -5  -6  -4 290.636 600.710  17
  -5   6  -5-229.248 558.007  21
  -5   6  -5-1059.71 2354.62  19
  -5  -6  -5 421.881 571.667  17
  -5  -6  -5 747.732 522.193  13
  -5   6  -6 822.601 539.294  21
  -5  -6  -6 502.041 541.333  17
  -5  -6  -6-368.724 452.783  13
  -5   6  -7 830.988 1806.16  19
  -5  -6  -7 182.500 438.170  17
  -5  -6  -7-45.6082 422.076  13
  -5   6  -8-120.388 1363.92  19
  -5  -6  -8-475.685 430.130  17
  -5  -6  -8-382.769 393.283  13
   5  -7  -8-67.0032 435.712  11
   5   7  -8 116.819 469.692  16
   5   7  -8 1246.06 536.306  22
   5  -7  -7 214.383 517.530  11
   5   7  -7 1035.40 657.025  16
   5   7  -6 272.958 648.697  16
   5  -7  -6-96.0194 480.294  11
  -5  -7   5 548.524 543.680  11
   5  -7  -5 1123.85 594.388  11
   5   7  -5 1848.14 808.715  16
  -5  -7   4 124.467 521.895  11
   5  -7  -4 424.528 528.697  11
   5   7  -4-577.643 654.777  16
  -5  -7   3 170.139 603.903  11
   5  -7  -3 289.862 544.366  11
   5   7  -3 345.689 622.029  16
  -5  -7   2 1290.43 640.908  11
   5  -7  -2 296.759 557.178  11
   5   7  -2 944.444 723.070  16
  -5   7   1 1387.80 575.802  21
  -5  -7   1 94.3424 576.798  11
   5  -7  -1 1151.47 615.909  11
  -5   7   0-221.482 507.542  21
  -5  -7   0 453.794 547.021  11
  -5   7  -1 74.4332 522.281  21
  -5  -7  -1 485.155 552.489  11
  -5   7  -2 98.3057 489.791  21
  -5  -7  -2 187.887 502.214  11
  -5   7  -3-207.452 512.754  21
  -5  -7  -3 59.8030 523.661  17
  -5   7  -4-424.711 482.587  21
  -5  -7  -4-609.980 509.348  17
  -5  -7  -5 795.922 533.859  17
   5  -7   5 77.0429 527.591  10
  -5  -7  -6 70.3427 374.273  17
   5  -8  -5 294.388 403.220  11
   5  -8  -4 593.475 431.746  11
   5   8  -4-401.737 594.309  16
  -5  -8   3 913.816 510.757  11
   5  -8  -3 408.593 399.273  11
   5   8  -3 127.269 533.727  16
  -5  -8   2-5.98691 421.843  11
   5  -8  -2 194.851 381.448  11
   5   8  -2 141.152 511.934  16
   5   8  -1-56.7151 569.495  16
  -5  -8   1 445.664 471.499  11
   5  -8  -1 506.084 510.237  10
  -5  -8   0-73.3414 494.493  11
   5   8   0 1056.41 598.725  16
   5  -8   0 420.100 555.484  10
  -5  -8  -1-40.0878 436.880  11
   5   8   1 191.776 540.006  16
   5  -8   1-738.427 533.237  10
   5  -8   2-71.6340 448.823  10
   6   0 -15 443.976 381.842  23
   6   0 -14 2713.82 621.899  15
   6   0 -14 4981.84 832.832  23
   6   0 -13-52.7383 483.456  15
   6   0 -12 1214.77 662.534  15
   6   0 -11 51.1622 453.549  15
  -6   0  10 3722.11 919.862  29
   6   0 -10 2051.03 688.466  22
  -6   0   9 635.768 545.925  29
   6   0  -9 1103.82 739.815  22
  -6   0   8 3048.59 755.195   8
  -6   0   7 210.021 472.200   8
  -6   0   6 506.728 544.545   8
  -6   0   5-282.800 498.778   8
  -6   0   4 471.562 488.917   8
  -6   0   3-101.156 517.559   8
  -6   0   3-65.8466 419.720   4
  -6   0   2 108456. 2814.98   4
  -6   0   2 109501. 2803.41   8
  -6   0   1 103.352 363.924   8
  -6   0   1-96.7584 490.056   4
  -6   0   0 20291.4 1360.29   4
  -6   0   0 21807.1 1198.15   3
  -6   0  -1 132.417 516.038   4
  -6   0  -1-132.719 525.450   3
  -6   0  -2 7952.22 993.693   4
  -6   0  -2 8952.16 1004.90   3
  -6   0  -3 228.441 536.173   4
  -6   0  -4 11394.2 1216.37   1
  -6   0  -5 252.959 524.264  13
  -6   0  -5 87.4196 603.116   1
  -6   0  -6-59.9374 614.205  20
  -6   0  -6-18.7017 579.582  28
  -6   0  -7-306.350 794.810  18
  -6   0  -7 176.245 591.009  28
  -6   0  -8 18676.5 1540.17  18
  -6   0  -8 19212.1 1711.66  28
  -6   0  -9 439.630 598.717  28
  -6   0 -10 1448.52 646.087  28
  -6   0 -11 539.650 448.899  28
   6   1 -14 1858.98 580.239  15
   6  -1 -14 1144.02 532.146  23
   6   1 -13 657.567 611.440  15
   6  -1 -13 780.272 574.094  23
   6  -1 -12 1841.17 762.751  12
   6  -1 -12 1123.04 617.662  15
   6   1 -12 1769.95 712.940  15
   6  -1 -12 1219.83 682.101  23
   6   1 -12 1598.81 720.643  22
   6  -1 -11 679.573 503.047  15
   6   1 -11 2183.03 736.158  22
  -6   1  10 396.736 628.592  29
  -6  -1  10 724.779 609.312  29
   6   1 -10 110.617 570.163  22
  -6   1   9 9997.25 1333.15  29
  -6  -1   9 6953.04 1141.26  29
   6   1  -9 7192.76 990.982  22
  -6   1   8 5738.82 972.888   8
  -6  -1   8 6757.32 1070.68   8
  -6  -1   7 8620.89 1112.06   8
  -6   1   7 10225.4 1185.54   8
  -6   1   6 1829.29 652.797   8
  -6  -1   6 1985.49 651.251   8
  -6  -1   5 49623.7 2222.53   8
  -6   1   5 50685.3 2262.90   8
  -6  -1   4 40663.1 1936.18   8
  -6   1   4 42834.4 1998.96   8
  -6  -1   3 33631.3 1654.97   8
  -6   1   3 32801.9 1480.28   4
  -6   1   3 34408.8 1781.43   8
  -6   1   2 298.365 490.520   8
  -6  -1   2 234.912 471.148   8
  -6   1   2 15.4894 418.974   4
   6   1  -2 201.382 468.792   9
  -6   1   2 168.916 467.425   5
  -6   1   1 3680.39 663.761   8
  -6   1   1 3964.86 710.048   4
  -6  -1   1 3595.04 736.500   4
  -6   1   1 3833.69 680.626   5
   6   1  -1 4154.32 681.156   9
  -6   1   0 1679.90 537.902   8
  -6   1   0 2001.21 609.452   4
  -6  -1   0 2800.73 679.569   4
   6   1   0 1980.97 545.790   9
  -6   1  -1 2469.88 689.440   4
  -6  -1  -1 2114.91 609.509   4
  -6   1  -1 1762.46 672.694   3
  -6   1  -2 2276.30 701.316   4
  -6  -1  -2 2826.59 709.837   4
  -6   1  -2 2434.30 710.728   3
  -6   1  -3 4995.35 895.508   3
  -6  -1  -3 4184.20 794.168   4
  -6  -1  -4 3256.23 773.074   4
  -6   1  -4 5549.91 1003.66   3
  -6  -1  -4 4526.28 859.522   1
  -6   1  -5 612.336 581.281  20
  -6  -1  -5 65.7094 562.290  28
  -6   1  -5 1128.19 561.294  28
  -6  -1  -5 1229.48 637.853  13
  -6   1  -6 626.982 679.741  20
  -6   1  -6-581.764 860.966  18
  -6  -1  -6 429.624 606.922  28
  -6   1  -6-219.037 574.050  28
  -6  -1  -6-283.337 571.380  13
  -6   1  -7 2908.61 1211.94  20
  -6   1  -7 2703.62 912.282  18
  -6  -1  -7 2105.12 801.089  28
  -6   1  -7 552.082 625.455  28
  -6  -1  -7 2098.17 801.809  13
  -6   1  -8 3970.46 1008.16  18
  -6  -1  -8 2531.77 903.122  28
  -6   1  -8 2742.84 881.328  28
  -6  -1  -8 3509.34 900.183  13
  -6  -1  -9 1383.69 751.046  28
  -6   1  -9 161.450 733.567  18
  -6   1  -9 824.761 651.178  28
  -6   1 -10 221.940 510.729  28
  -6  -1 -10-204.839 552.047  28
  -6   1 -11-1315.92 574.840  28
  -6  -1 -11-580.517 528.468  28
   6   2 -14 343.585 430.487  15
   6  -2 -14 36.5916 363.809  23
   6  -2 -13 2270.72 753.257  12
   6   2 -13 2076.48 672.125  15
   6  -2 -13 2565.54 707.363  23
   6   2 -13 2328.35 660.194  22
   6  -2 -12 410.296 555.880  12
   6  -2 -12 219.440 462.830  23
   6   2 -12-371.501 577.307  22
   6  -2 -11 327.867 590.061  12
  -6   2  11-1489.52 669.607  29
   6  -2 -11 168.067 516.127  23
   6   2 -11-10.7080 640.499  22
  -6   2  10 647.564 636.837  29
   6  -2 -10-95.2470 559.715  23
   6   2 -10 266.550 584.962  22
  -6   2   9 2542.69 794.064  29
   6   2  -9 1874.45 780.224  16
   6  -2  -9 3922.47 845.659  23
   6   2  -9 3662.31 856.386  22
   6   2  -8 625.803 626.873  16
  -6  -2   8 158.100 499.375  17
  -6   2   8-399.422 563.623  29
   6   2  -8 55.6342 631.716  22
  -6   2   7 2975.45 771.656   8
  -6  -2   7 2277.35 741.537   8
   6  -2  -7 2005.92 620.952  26
  -6   2   6 1120.30 590.202   8
  -6  -2   6 1079.27 583.129   8
   6  -2  -6 1750.88 616.459  26
  -6   2   5 290.164 503.686   8
  -6  -2   5 55.6106 486.358   8
  -6  -2   5-366.581 602.203  27
  -6   2   4 4125.33 794.968   8
  -6  -2   4 3894.69 772.389   8
  -6  -2   4 4296.74 807.099  27
   6   2  -4 3717.06 774.027   9
  -6  -2   3 7096.51 890.282   8
  -6   2   3 6236.73 944.665   8
  -6  -2   3 8679.30 1015.23  27
   6   2  -3 7594.93 959.080   9
  -6  -2   2 21052.6 1317.78   8
  -6  -2   2 20735.6 1390.45  27
  -6   2   2 18130.4 1315.90   5
   6   2  -2 18325.9 1339.61   9
  -6   2   2 17508.9 1359.26   8
  -6   2   1 4197.17 767.300   8
  -6   2   1 4598.69 706.064   7
  -6  -2   1 6136.51 780.274  27
   6   2  -1 5161.96 785.068   9
  -6   2   1 4479.56 810.555   5
  -6  -2   0 14592.5 1274.40   4
  -6   2   0 13212.3 1199.93   5
   6   2   0 14853.9 1193.08   9
  -6   2   0 11469.8 1123.99   8
  -6  -2  -1 7465.67 957.744   4
  -6   2  -1 5768.59 916.793   5
   6   2   1 4949.57 765.291   9
  -6  -2  -2 1135.02 650.933   4
  -6   2  -2 92.0633 559.206   5
  -6  -2  -3-277.497 540.048   4
  -6   2  -3 305.564 652.473   3
  -6  -2  -4 5218.06 912.763   4
  -6   2  -4 6785.08 1150.27   3
  -6   2  -5 2238.17 1002.57  20
  -6  -2  -5 2428.61 811.062  28
  -6  -2  -5-317.794 718.492  17
  -6  -2  -5 791.703 552.100  13
  -6   2  -6 384.877 1436.75  20
  -6   2  -6-2345.34 1662.53  19
  -6  -2  -6-273.687 628.232  28
  -6  -2  -6-1158.36 658.693  13
  -6   2  -7 7033.76 1984.90  20
  -6   2  -7 9938.39 2898.48  19
  -6   2  -7 5727.76 1094.41  18
  -6  -2  -7 5029.80 994.229  28
  -6  -2  -7 5477.91 1101.60  13
  -6   2  -8 7496.52 1206.56  18
  -6  -2  -8 6672.01 1100.07  28
  -6  -2  -8 6042.18 1110.73  13
  -6   2  -9 3411.66 3232.99  19
  -6   2  -9 2281.77 874.609  18
  -6  -2  -9 945.178 656.805  28
  -6  -2  -9 1545.79 698.744  13
  -6   2 -10 1452.38 722.173  18
  -6  -2 -10-101.787 531.845  28
  -6  -2 -11 262.867 400.614  28
   6   3 -14 107.058 361.684  15
   6  -3 -13-269.912 537.465  12
   6   3 -13 175.439 487.603  22
   6   3 -13 336.914 428.873  15
   6  -3 -13 99.9526 402.082  23
   6  -3 -12 85.5683 513.812  12
   6  -3 -12-491.544 559.231  23
   6   3 -12-134.035 575.120  22
   6  -3 -11 129.082 604.721  12
   6  -3 -11 257.830 482.131  23
   6   3 -11 158.612 652.274  22
   6  -3 -10 3375.59 953.632  12
   6   3 -10 3957.16 1046.87  16
  -6   3  10 3728.51 951.716  29
   6  -3 -10 3508.78 921.601  23
   6   3 -10 2695.12 774.123  22
  -6   3   9 656.905 577.150  29
   6   3  -9 695.805 747.331  16
   6  -3  -9 456.376 508.284  23
   6   3  -9 1099.71 731.744  22
   6   3  -8 1332.03 738.703  16
  -6   3   8 274.918 484.637  29
   6   3  -8 174.666 584.610  22
  -6   3   7 3398.46 852.387  29
   6   3  -7 2385.63 824.830  16
  -6   3   6 15178.3 1474.05   8
  -6   3   5 2500.45 714.677   8
  -6  -3   5 2320.31 768.437  27
   6   3  -5 2752.19 724.257   9
  -6   3   4 6370.98 982.518   8
  -6  -3   4 6096.22 1008.67  27
   6   3  -4 6742.73 996.937   9
  -6   3   3 1029.53 557.665   8
  -6  -3   3 389.033 512.845  27
   6   3  -3 374.281 513.721   9
  -6   3   3-166.934 472.490   5
  -6   3   2 1296.70 626.684   8
  -6   3   2 1080.52 577.424   7
  -6  -3   2 1309.97 544.033  27
   6   3  -2 501.458 515.282   9
  -6   3   2 1551.84 600.635   5
  -6   3   1 2759.55 723.554   8
  -6   3   1 3342.41 719.768   7
  -6  -3   1 3763.19 704.404  27
   6   3  -1 2681.63 749.583   9
  -6   3   1 2714.20 746.244   5
  -6   3   0 1212.68 534.728   7
  -6  -3   0 1139.36 557.762   4
   6   3   0 588.695 501.145   9
  -6   3   0 1628.21 671.754   5
  -6  -3  -1 3289.01 781.263   4
  -6   3  -1 4357.77 845.794   5
   6   3   1 3358.27 763.031   9
  -6   3  -2 11082.7 1255.57   5
   6   3   2 9834.52 1127.92   9
  -6   3  -3 4866.68 912.383  21
  -6   3  -3 4492.44 1304.38  20
  -6  -3  -3 4701.74 1027.42  17
  -6   3  -4 2838.38 787.771  21
  -6  -3  -4 1050.58 588.178  28
  -6  -3  -4 1457.34 745.243  17
  -6  -3  -4 1297.09 626.716  13
  -6   3  -5-244.957 1673.30  20
  -6  -3  -5 385.102 632.864  17
  -6  -3  -5-117.446 616.517  28
  -6  -3  -5 109.094 563.125  13
  -6  -3  -6 2689.13 904.792  17
  -6   3  -6 3604.05 2363.76  19
  -6  -3  -6 3281.51 867.983  28
  -6  -3  -6 3239.16 803.321  13
  -6  -3  -7 1540.16 750.069  28
  -6  -3  -7 1155.24 749.154  13
  -6  -3  -8 846.744 610.151  28
  -6   3  -8 12.6994 730.375  18
  -6  -3  -8-442.605 603.035  17
  -6  -3  -8 348.613 593.389  13
  -6  -3  -9-248.740 518.854  28
  -6   3  -9-1545.65 2996.46  19
  -6   3  -9-227.713 666.638  18
  -6  -3  -9 171.066 495.615  13
  -6   3 -10 103.791 586.723  18
  -6  -3 -10 1451.84 564.392  28
   6   4 -13 305.021 389.372  15
   6  -4 -13-212.356 393.739  23
   6   4 -13 374.205 453.949  22
   6  -4 -12-127.034 537.642  12
   6  -4 -12 104.277 425.243  23
   6   4 -12-422.681 547.353  22
   6  -4 -11-421.093 535.107  12
   6  -4 -11 989.716 598.286  23
   6   4 -11-190.299 548.790  22
   6  -4 -10-350.935 592.855  12
   6  -4 -10 634.823 528.966  11
   6   4 -10 964.411 728.769  16
   6  -4 -10 724.273 519.103  23
   6   4 -10 631.397 608.628  22
   6  -4  -9-347.055 585.939  12
   6   4  -9-604.272 858.738  16
   6  -4  -9 686.492 554.648  23
   6   4  -9-48.4678 589.109  22
   6   4  -8 3942.55 809.277  22
   6  -4  -8 6279.20 1183.61  12
   6   4  -8 5827.02 1239.14  16
  -6   4   8 4586.89 1103.26  29
   6  -4  -7-58.4102 638.623  12
  -6   4   7-34.0861 601.742  29
   6   4  -7 639.074 710.686  16
   6   4  -6 291.545 665.958  16
  -6   4   6-405.003 567.363  29
  -6  -4   5 612.409 546.483  11
  -6   4   5 150.501 521.066  29
   6   4  -5 904.095 739.245  16
  -6  -4   4 729.725 551.791  11
  -6   4   4 1711.70 713.073  29
  -6  -4   3 377.886 578.580  11
  -6   4   3 1017.37 689.948   5
  -6   4   2 681.419 583.580   7
  -6  -4   2-531.911 567.548  27
  -6   4   2 799.417 643.176   5
  -6   4   1 221.631 630.686   7
  -6   4   1 779.733 638.168   5
  -6   4   0 2889.27 690.827  21
  -6   4   0 1669.11 635.252   7
  -6  -4   0 4061.43 892.973   4
  -6  -4   0 2198.76 795.953  17
  -6   4  -1 78.6507 505.756  21
  -6  -4  -1-1.60877 506.567  17
  -6   4  -2 120.754 600.113  21
  -6  -4  -2 1198.86 705.819  17
  -6   4  -3 2945.44 799.253  21
  -6  -4  -3 2716.50 877.197  17
  -6   4  -4 2194.91 722.849  21
  -6  -4  -4 1323.21 734.683  17
  -6  -4  -4 1666.63 811.634  13
  -6   4  -5 964.334 708.857  21
  -6  -4  -5 1628.75 774.016  17
  -6  -4  -5 1752.74 779.637  13
  -6  -4  -6 329.623 639.488  17
  -6  -4  -6 394.436 568.329  13
  -6  -4  -7 1182.71 706.247  17
  -6  -4  -7 1720.19 736.682  13
  -6   4  -8 159.251 659.204  18
  -6  -4  -8 92.8264 481.012  17
  -6  -4  -8 48.8512 525.599  13
  -6   4  -9 267.199 630.964  18
  -6  -4  -9-1.77469 454.102  17
  -6  -4  -9-58.8558 445.187  13
   6  -5 -11-84.7060 423.169  23
   6   5 -11-494.313 554.994  22
   6  -5 -10 236.426 500.302  12
   6  -5 -10 722.531 531.905  11
   6   5 -10 369.592 632.866  16
   6  -5 -10-206.010 414.375  23
   6   5 -10-454.359 583.075  22
   6  -5  -9 907.823 704.368  12
   6  -5  -9 291.399 518.174  11
   6   5  -9 610.810 712.954  16
   6   5  -9-66.8069 553.515  22
   6  -5  -8 202.119 607.396  12
   6  -5  -8 990.863 616.769  11
   6   5  -8 1326.33 843.899  16
   6  -5  -7 1650.24 768.998  12
   6  -5  -7 755.394 589.452  11
   6   5  -7 514.331 642.558  16
   6  -5  -6-126.912 633.221  12
   6  -5  -6-560.788 613.248  11
   6   5  -6-205.602 787.749  16
  -6  -5   5 803.029 637.541  11
   6  -5  -5 313.393 630.186  11
   6   5  -5 804.384 725.804  16
  -6  -5   4 243.577 505.832  11
   6  -5  -4 1117.54 645.710  11
   6   5  -4 650.574 841.482  16
  -6   5   3 765.959 631.513  21
  -6  -5   3 115.500 627.076  11
   6  -5  -3 826.510 600.704  11
  -6   5   2-158.511 568.141  21
  -6  -5   2 406.465 482.243  11
  -6  -5   2 1501.20 763.952  17
   6  -5  -2 949.180 671.219  11
  -6   5   1 97.6414 487.517  21
  -6  -5   1 2418.89 861.185  11
   6  -5  -1 600.555 659.683  11
  -6  -5   1 577.406 647.441  17
  -6   5   0 5137.38 963.168  21
  -6  -5   0 6292.71 1124.52  11
  -6  -5   0 4656.03 1122.06  17
  -6   5  -1 2554.17 719.056  21
  -6  -5  -1 4253.64 952.231  11
  -6  -5  -1 3224.27 941.864  17
  -6   5  -2 4384.19 920.108  21
  -6  -5  -2 5152.78 1124.48  17
  -6   5  -3 2039.94 720.877  21
  -6   5  -3 3140.77 2074.97  19
  -6  -5  -3 940.549 670.448  17
  -6   5  -4-796.849 650.019  21
  -6   5  -4 999.645 2445.47  19
  -6  -5  -4 262.863 634.664  17
  -6   5  -5 1217.10 641.314  21
  -6   5  -5 409.820 2713.40  19
  -6  -5  -5 674.595 729.134  17
  -6  -5  -5 2112.69 719.717  13
  -6   5  -6 230.189 504.328  21
  -6   5  -6 12.7977 2745.91  19
  -6  -5  -6 722.325 615.772  17
  -6  -5  -6-223.067 541.572  13
  -6   5  -7 1607.59 2607.06  19
  -6  -5  -7-607.914 506.777  17
  -6  -5  -7-453.816 540.114  13
  -6   5  -8 175.831 610.462  18
  -6  -5  -8-258.107 489.468  17
  -6  -5  -8 70.8765 438.863  13
   6   6  -9 3286.89 838.708  16
   6  -6  -9 2547.50 670.356  11
   6  -6  -8 218.283 498.404  11
   6   6  -8 188.006 594.879  16
   6   6  -7-295.482 616.193  16
   6  -6  -7-363.212 562.718  11
   6   6  -6-247.493 711.768  16
   6  -6  -6 392.524 515.479  11
  -6  -6   5 517.588 624.935  11
   6   6  -5-69.1484 660.701  16
   6  -6  -5 593.678 589.701  11
  -6  -6   4 82.2449 546.614  11
   6  -6  -4-201.663 547.378  11
   6   6  -4 46.6645 698.093  16
  -6  -6   3-45.2612 553.752  11
   6  -6  -3-307.112 583.288  11
  -6   6   2 507.619 504.488  21
  -6  -6   2-564.393 528.736  11
   6  -6  -2 486.565 623.110  11
  -6   6   1 1372.44 653.708  21
  -6  -6   1 1383.34 727.354  11
   6  -6  -1 318.658 596.183  11
  -6  -6   1 2788.67 845.144  17
  -6   6   0 466.129 602.024  21
  -6  -6   0 1471.23 752.125  11
  -6  -6   0 1345.08 750.528  17
  -6   6  -1-443.621 602.769  21
  -6  -6  -1 834.166 594.615  11
  -6  -6  -1 669.969 580.919  17
  -6   6  -2 959.593 607.297  21
  -6  -6  -2 1581.70 767.647  17
  -6   6  -3 1093.27 639.065  21
  -6  -6  -3 1010.36 603.732  17
  -6   6  -4-241.012 567.222  21
  -6  -6  -4-347.307 572.219  17
  -6   6  -5-391.819 519.611  21
  -6  -6  -5-12.4712 474.152  17
  -6   6  -6 641.362 431.678  21
  -6   6  -6 515.802 1898.86  19
  -6  -6  -6 215.635 453.409  17
  -6   6  -7-1222.68 1567.21  19
  -6  -6  -7 254.279 450.683  17
   6  -7  -8-164.663 413.768  11
   6   7  -8-149.620 476.189  16
   6   7  -7-6.65582 481.617  16
   6  -7  -7 376.562 446.062  11
   6   7  -6 161.633 572.598  16
   6  -7  -6-20.0515 472.592  11
   6   7  -5 1253.12 660.734  16
   6  -7  -5 1226.61 587.865  11
  -6  -7   4 286.569 518.557  11
   6  -7  -4 870.820 502.749  11
   6   7  -4-702.349 713.522  16
  -6  -7   3-761.595 568.087  11
   6  -7  -3 26.2427 522.527  11
   6   7  -3-207.031 652.822  16
  -6  -7   2 492.455 547.518  11
   6  -7  -2 1007.16 533.993  11
   6   7  -2 1348.96 779.079  16
  -6   7   1-77.2357 485.278  21
  -6  -7   1 518.856 578.232  11
  -6   7   0 535.482 528.435  21
  -6  -7   0 805.770 585.135  11
  -6   7  -1 1260.64 584.489  21
  -6  -7  -1 1700.05 653.107  11
  -6   7  -2 1035.02 524.453  21
  -6  -7  -2 104.993 518.006  17
  -6   7  -3 677.854 484.212  21
  -6  -7  -3-531.913 512.861  17
  -6   7  -4 1002.86 491.192  21
  -6  -7  -4 73.5071 430.352  17
   6  -7   4 75.9074 518.850  10
   6   8  -3-233.967 454.740  16
   6   8  -2 1216.71 568.312  16
   6   8  -1 308.117 498.308  16
   6   8   0-348.102 548.723  16
   6  -8   0 234.589 482.167  10
   7   0 -14-282.737 363.272  23
   7   0 -13 1088.24 500.631  15
   7   0 -13 1064.34 606.076  23
   7   0 -12-305.655 502.748  15
  -7   0  11 16054.7 1665.72  29
   7   0 -11 12330.3 1385.57  15
  -7   0  10 182.198 538.431  29
  -7   0   9 6885.41 1204.59  29
  -7   0   8 205.698 497.124  29
  -7   0   7 100711. 3585.81   8
  -7   0   6 413.523 495.014   8
  -7   0   5 772.112 516.672   8
  -7   0   4-307.112 521.165   8
  -7   0   4 114.093 420.406   4
  -7   0   3 1140.01 583.085   8
  -7   0   3 188.019 484.544   4
  -7   0   2 106.719 421.379   8
  -7   0   2 194.658 503.521   4
  -7   0   1 2097.56 646.921   4
  -7   0   0 366.442 512.642   4
  -7   0  -1 14614.5 1329.34   4
  -7   0  -2 89.8378 489.762   4
  -7   0  -3 38443.6 2258.88   4
  -7   0  -4 277.633 502.315  28
  -7   0  -5 20908.9 1737.46  20
  -7   0  -5 19226.4 1712.47  28
  -7   0  -6-470.277 695.835  20
  -7   0  -6 163.644 592.075  28
  -7   0  -7 6284.89 1045.21  20
  -7   0  -7 5262.23 1022.75  28
  -7   0  -8-22.3213 556.454  28
  -7   0  -9 1789.87 648.770  28
  -7   0 -10-260.129 521.744  28
   7   1 -14-462.098 427.798  15
   7  -1 -14 147.417 390.624  23
   7   1 -14-178.562 368.796  23
   7   1 -13 513.713 461.421  15
   7  -1 -13 1607.45 577.034  23
   7  -1 -12 744.585 591.576  12
   7   1 -12-6.40209 515.222  15
   7  -1 -12 490.776 554.685  23
  -7   1  11 2184.47 788.147  29
  -7  -1  11 1764.78 735.288  29
   7  -1 -11 1628.61 644.965  23
   7   1 -11 489.045 616.586  22
  -7   1  10 2332.89 758.825  29
  -7  -1  10 3795.94 964.095  29
   7   1 -10 4985.96 963.577  22
  -7   1   9 8245.49 1292.84  29
  -7  -1   9 7930.29 1266.99  29
  -7  -1   8 3071.51 838.813  17
  -7   1   8 2512.89 741.662  29
  -7   1   7 231.340 442.755  29
  -7   1   6 2541.19 708.016   8
  -7  -1   6 2328.90 733.376   8
  -7   1   5 176.885 466.843   8
  -7  -1   5-28.1175 479.690   8
  -7   1   4 3437.32 752.624   8
  -7  -1   4 3437.14 680.326   8
  -7  -1   3 39924.2 1932.27   8
  -7   1   3 37788.3 1977.48   8
  -7   1   2 23450.6 1472.40   4
  -7  -1   2 21119.3 1519.04   4
  -7   1   2 23315.4 1526.73   8
  -7   1   1 1370.79 532.147   8
  -7   1   1 1004.99 516.648   4
  -7  -1   1 593.434 505.010   4
   7   1  -1 1469.96 522.382   9
  -7   1   0 439.079 508.765   4
  -7  -1   0 521.611 516.718   4
  -7   1  -1 120.513 470.832   4
  -7  -1  -1-329.811 517.771   4
  -7   1  -1 326.461 659.735   3
  -7   1  -2 4418.31 875.761   3
  -7  -1  -2 5117.63 870.847   4
  -7  -1  -3 26163.2 1850.81   4
  -7   1  -3 24361.5 1785.59   3
  -7   1  -4-66.4990 598.364  20
  -7   1  -4 89.3199 503.191  28
  -7  -1  -4-42.3388 529.715  28
  -7  -1  -4-157.861 515.719  13
  -7   1  -5 3339.43 831.805  20
  -7  -1  -5 1970.73 751.765  28
  -7   1  -5 1526.36 721.501  28
  -7  -1  -5 4141.07 934.423  13
  -7   1  -6 2333.03 866.639  20
  -7  -1  -6 4513.01 953.142  20
  -7   1  -6 1692.76 798.872  28
  -7  -1  -6 1565.15 797.477  28
  -7  -1  -6 1286.52 707.037  13
  -7   1  -7 1457.61 1359.63  20
  -7   1  -7 166.851 897.115  18
  -7   1  -7 2736.11 834.813  28
  -7  -1  -7 1146.38 669.918  28
  -7   1  -8-28.8190 783.183  18
  -7   1  -8-504.740 612.272  28
  -7  -1  -8-324.735 593.505  28
  -7   1  -9 484.049 522.583  28
  -7  -1  -9-65.9151 523.916  28
  -7   1 -10 314.600 446.442  28
  -7  -1 -10 583.914 480.563  28
   7   2 -14 892.635 413.127  15
   7  -2 -14-108.808 342.846  23
   7  -2 -13 359.992 508.631  12
   7   2 -13 1187.80 515.622  15
   7  -2 -13 885.367 519.883  23
  -7   2  12 1107.91 555.200  29
   7  -2 -12 2092.15 658.879  23
   7   2 -12 2769.10 750.722  22
  -7  -2  11 531.379 567.091  29
   7  -2 -11 264.987 624.939  12
  -7   2  11 924.440 628.231  29
   7  -2 -11 131.122 418.541  23
   7   2 -11 715.069 598.031  22
  -7   2  10 4165.05 1043.37  29
  -7  -2  10 2586.36 805.319  29
   7  -2 -10 4221.14 864.536  23
   7   2 -10 2337.88 693.113  22
  -7   2   9 13812.3 1614.16  29
   7   2  -9 12312.9 1569.13  16
  -7  -2   8 42037.2 2656.08  17
   7   2  -8 42138.7 2591.45  16
  -7   2   8 45715.3 2769.56  29
  -7  -2   7 1143.50 730.486  17
   7   2  -7 556.045 616.145  16
  -7   2   7 601.439 542.617  29
  -7  -2   6 9976.96 1224.12   8
  -7   2   6 12711.1 1398.52   8
  -7  -2   5 7935.45 1085.95   8
  -7   2   5 7715.80 1068.81   8
  -7   2   4 3382.43 801.972   8
  -7  -2   4 3510.00 779.571   8
  -7   2   3 4361.10 811.724   8
   7   2  -3 3844.35 776.117   9
   7   2  -2 6004.85 911.964   9
  -7   2   2 7450.83 1012.35   8
  -7   2   1 1986.88 640.945   8
  -7  -2   1 1886.13 673.946   4
  -7   2   1 1311.07 581.821   5
   7   2  -1 1300.02 588.101   9
  -7  -2   0 13060.1 1296.25   4
  -7   2   0 9998.15 1141.70   5
   7   2   0 11167.8 1124.42   9
  -7  -2  -1 851.216 501.808   4
  -7  -2  -2 38843.9 2223.67   4
  -7   2  -2 37591.4 2204.83   3
  -7   2  -3 18657.8 1622.59  20
  -7  -2  -3 19062.2 1834.23  17
  -7  -2  -3 23920.5 1828.50  28
  -7  -2  -3 22401.6 1752.29  13
  -7   2  -4-95.4550 635.309  20
  -7  -2  -4 207.781 709.861  17
  -7  -2  -4 347.979 570.325  28
  -7  -2  -4 488.884 641.091  13
  -7   2  -5 4474.41 1330.82  20
  -7  -2  -5 3796.32 975.934  28
  -7  -2  -5 4981.34 987.744  13
  -7   2  -6 2726.10 1639.58  20
  -7   2  -6 5894.27 1990.32  19
  -7   2  -6 2446.38 855.989  18
  -7  -2  -6 1730.21 778.021  28
  -7  -2  -6 3748.57 945.356  13
  -7   2  -7 259.286 1918.07  20
  -7   2  -7-3310.54 2812.54  19
  -7   2  -7-718.675 746.966  18
  -7  -2  -7-73.8034 589.078  28
  -7  -2  -7 304.139 533.575  13
  -7   2  -8 749.601 729.875  18
  -7  -2  -8 1772.56 745.216  28
  -7   2  -9 1483.19 642.169  18
  -7  -2  -9 891.896 568.279  28
  -7  -2 -10 220.717 429.832  28
   7   3 -13 295.507 408.915  15
   7  -3 -13 162.178 415.360  23
   7  -3 -12 197.741 570.769  12
   7  -3 -12 629.051 477.718  23
   7   3 -12 527.633 569.409  22
   7  -3 -11 619.440 608.237  12
  -7  -3  11-82.8160 456.273  29
  -7   3  11-148.647 503.977  29
   7  -3 -11 115.091 429.609  23
   7   3 -11-333.637 561.308  22
   7  -3 -10 2746.06 886.741  12
  -7   3  10 2511.33 820.876  29
   7   3 -10 3213.71 936.948  16
   7   3 -10 2318.26 761.513  22
  -7   3   9 405.123 506.611  29
   7   3  -9 691.586 697.833  16
  -7   3   8 25.6186 492.402  29
  -7  -3   8-490.201 588.308  17
   7   3  -8 360.726 657.043  16
  -7  -3   7 7650.84 1258.66  17
  -7   3   7 6122.58 1142.36  29
   7   3  -7 6284.80 1174.40  16
  -7   3   6 1034.39 605.821  29
  -7  -3   6 221.572 571.169  17
   7   3  -6 507.133 647.846  16
  -7   3   5 2350.60 758.339  29
  -7  -3   5 3874.44 916.047  17
   7   3  -5 3945.92 937.004  16
  -7  -3   4-383.073 665.446  27
  -7   3   3 116.202 471.809   8
  -7  -3   3 130.942 580.346  27
   7   3  -3-523.989 570.722   9
  -7  -3   2 11876.9 1283.08  27
  -7   3   2 13336.0 1333.79   5
   7   3  -2 13042.9 1307.23   9
  -7   3   2 12057.6 1365.75   8
  -7   3   1 4025.96 846.602   8
  -7  -3   1 6053.93 1022.75   4
   7   3  -1 3934.96 836.059   9
  -7   3   1 5129.25 937.711   5
  -7  -3   0 522.614 524.230   4
  -7  -3   0 832.014 681.513  17
  -7   3   0 280.709 589.264   5
   7   3   0 145.223 559.759   9
  -7   3  -1 5275.59 887.154  21
  -7   3  -1 5519.35 1108.38  20
  -7  -3  -1 5888.98 1187.22  17
  -7  -3  -1 4193.60 1089.27  28
  -7   3  -2 14555.3 1391.81  21
  -7   3  -2 13919.9 1670.80  20
  -7  -3  -2 13262.9 1625.48  17
  -7  -3  -2 15051.4 1611.45  28
  -7   3  -3 1965.82 685.122  21
  -7   3  -3 396.159 1342.28  20
  -7  -3  -3 2473.97 848.619  28
  -7  -3  -3 1628.72 776.198  17
  -7   3  -4 1073.38 1601.81  20
  -7  -3  -4 37.4614 555.454  28
  -7  -3  -4 361.366 575.023  17
  -7  -3  -4 36.4533 609.984  13
  -7   3  -5 3950.70 2053.76  20
  -7   3  -5 4044.02 1623.59  19
  -7  -3  -5-653.445 673.611  28
  -7  -3  -5 242.863 577.357  17
  -7  -3  -5 746.163 519.773  13
  -7   3  -6 1396.17 2462.33  19
  -7  -3  -6 1546.41 695.934  17
  -7  -3  -6 1113.43 715.646  28
  -7  -3  -6 2055.25 749.446  13
  -7   3  -7-724.259 834.928  18
  -7  -3  -7-280.517 584.901  28
  -7  -3  -7-505.035 533.213  17
  -7  -3  -7-12.3570 534.299  13
  -7   3  -8-514.502 2991.83  19
  -7   3  -8-536.102 657.275  18
  -7  -3  -8-426.558 442.718  28
  -7  -3  -8 137.676 512.541  13
  -7  -3  -9 177.081 437.623  28
  -7   3  -9 605.999 600.128  18
   7  -4 -12 126.804 482.439  12
   7   4 -12 223.979 486.181  22
   7  -4 -11 686.314 564.464  12
  -7  -4  11 55.8355 473.021  29
   7   4 -11 726.697 569.845  22
   7  -4 -10 2932.40 898.196  12
   7  -4 -10 4390.28 852.932  11
   7   4 -10 3749.89 964.363  16
   7  -4  -9 10508.9 1467.93  12
   7   4  -9 11233.0 1523.32  16
   7  -4  -8 243.282 666.190  12
  -7   4   8 81.8942 520.266  29
   7   4  -8-391.505 702.047  16
  -7   4   7 1395.41 704.988  29
   7   4  -7 1595.81 905.389  16
  -7  -4   6-18.8352 522.852  17
  -7   4   6 508.328 584.032  29
   7   4  -6 179.729 700.132  16
  -7  -4   5 188.285 537.957  17
  -7   4   5 746.030 601.488  29
   7   4  -5-130.114 659.395  16
  -7   4   4 2110.67 746.486  29
  -7   4   4 2664.62 724.188  21
  -7  -4   4 2603.26 749.070  11
  -7  -4   4 2937.65 883.691  17
   7   4  -4 1922.82 809.119  16
  -7   4   3 9083.63 1079.47  21
  -7  -4   3 9864.80 1298.94  11
  -7  -4   3 9186.50 1391.79  17
  -7   4   2-154.459 501.195  21
  -7  -4   2 776.225 546.543  11
  -7  -4   2-268.165 557.106  17
  -7   4   1 8767.83 1126.88  21
  -7  -4   1 8997.69 1234.92  11
  -7  -4   1 7708.32 1316.68  17
  -7   4   0 36.0100 527.815  21
  -7  -4   0-54.2391 497.143  11
  -7  -4   0 100.592 620.809  17
  -7   4  -1 21227.9 1645.21  21
  -7  -4  -1 16495.2 1856.89  17
  -7   4  -2 9966.41 1215.53  21
  -7  -4  -2 10002.9 1487.86  17
  -7   4  -3-433.792 669.207  21
  -7  -4  -3-164.349 582.851  17
  -7   4  -4 201.867 535.105  21
  -7  -4  -4 53.5750 553.204  17
  -7   4  -5 657.682 629.219  21
  -7  -4  -5 1255.78 700.055  17
  -7  -4  -5 423.784 552.433  13
  -7  -4  -6 579.504 581.758  17
  -7  -4  -6 236.685 466.567  13
  -7   4  -7-114.967 681.730  18
  -7  -4  -7-1.20011 538.335  17
  -7  -4  -7 625.341 465.322  13
  -7   4  -8-535.774 600.710  18
  -7  -4  -8-752.350 443.698  17
   7  -5 -10 505.025 572.689  12
   7  -5 -10-830.507 511.164  11
   7   5 -10 699.762 645.848  16
   7  -5  -9-92.1356 511.631  12
   7   5  -9 937.545 736.981  16
   7  -5  -9-714.786 568.270  11
   7  -5  -8 977.667 655.217  12
   7  -5  -8 1459.32 651.285  11
   7   5  -8 1550.55 796.236  16
   7  -5  -7 289.729 614.622  12
   7  -5  -7 1339.68 647.055  11
   7   5  -7 189.713 638.168  16
   7  -5  -6 420.176 565.583  11
   7   5  -6 727.561 763.410  16
   7  -5  -5 70.1732 575.524  11
   7   5  -5 449.370 749.147  16
  -7   5   4 413.062 525.428  21
  -7  -5   4-779.030 577.940  11
  -7  -5   4 24.9992 565.707  17
   7  -5  -4 888.827 588.378  11
   7   5  -4 24.8209 708.794  16
  -7   5   3 567.766 575.049  21
  -7  -5   3 488.330 613.229  11
  -7  -5   3-523.689 546.080  17
   7  -5  -3 410.381 541.044  11
  -7   5   2 616.951 572.113  21
  -7  -5   2 130.523 587.800  11
  -7  -5   2 1063.52 699.336  17
   7  -5  -2 764.071 583.838  11
  -7   5   1 383.937 529.570  21
  -7  -5   1 1328.96 785.359  11
  -7  -5   1 834.904 623.573  17
  -7   5   0 787.472 580.779  21
  -7  -5   0 13.6017 635.108  11
  -7  -5   0 583.610 598.227  17
  -7   5  -1 8485.49 1168.92  21
  -7  -5  -1 8089.47 1363.39  17
  -7   5  -2-617.021 583.634  21
  -7  -5  -2 106.660 645.194  17
  -7   5  -3-52.1866 547.969  21
  -7  -5  -3 599.557 651.339  17
  -7   5  -4 94.3572 541.799  21
  -7   5  -4-914.327 2443.69  19
  -7  -5  -4-398.924 612.391  17
  -7   5  -5-492.643 567.536  21
  -7   5  -5 341.512 2609.86  19
  -7  -5  -5 330.971 538.885  17
  -7   5  -6 1518.71 2542.04  19
  -7  -5  -6 602.221 564.864  17
  -7  -5  -6 25.6358 421.741  13
  -7   5  -7-790.350 628.197  18
  -7  -5  -7-574.895 527.196  17
  -7  -5  -7 474.479 398.399  13
   7  -6  -9-20.7022 417.159  11
   7   6  -9 630.160 582.054  16
   7   6  -8 1227.95 696.347  16
   7  -6  -8 706.045 557.517  11
   7  -6  -7 819.346 577.491  11
   7   6  -7 886.791 657.004  16
   7  -6  -6-145.407 490.327  11
   7   6  -6 117.766 662.575  16
   7  -6  -5 978.854 610.274  11
   7   6  -5 327.924 646.937  16
   7  -6  -4 2150.35 798.265  11
   7   6  -4 1891.90 959.386  16
  -7   6   3-484.753 544.471  21
  -7  -6   3 39.7647 556.432  11
   7  -6  -3-126.074 537.990  11
   7   6  -3-366.288 657.764  16
  -7   6   2 3385.11 742.828  21
  -7  -6   2 2963.45 864.549  11
   7  -6  -2 1157.72 643.336  11
  -7  -6   2 2352.22 801.608  17
  -7   6   1 72.4268 553.774  21
  -7  -6   1-625.511 566.218  11
  -7  -6   1 862.477 611.467  17
  -7   6   0 6214.87 973.353  21
  -7  -6   0 5187.91 1002.07  11
  -7  -6   0 4015.35 1069.15  17
  -7   6  -1 1389.19 631.501  21
  -7  -6  -1 611.018 625.984  11
  -7  -6  -1-90.7961 554.613  17
  -7   6  -2-451.754 523.172  21
  -7  -6  -2-2.77494 464.039  17
  -7   6  -3 73.7786 469.922  21
  -7  -6  -3-88.2639 547.109  17
  -7   6  -4 252.603 489.904  21
  -7  -6  -4 1137.07 589.591  17
  -7   6  -5 1024.54 444.531  21
  -7   6  -5 303.568 1836.94  19
  -7  -6  -5-215.765 484.560  17
  -7  -6  -6 38.2920 419.976  17
   7  -7  -7 255.186 396.189  11
   7   7  -7-151.256 487.172  16
   7  -7  -6 66.2058 414.458  11
   7   7  -6 618.541 630.219  16
   7  -7  -5 461.245 480.289  11
   7   7  -5 504.801 611.777  16
   7  -7  -4-985.581 538.969  11
   7   7  -4-404.139 593.764  16
   7  -7  -3 711.436 442.787  11
   7   7  -3 928.358 656.561  16
  -7   7   2 1120.46 503.646  21
   7   7  -2-486.146 599.457  16
  -7   7   1 1739.16 590.340  21
   7   7  -1 315.503 595.046  16
  -7   7   0 214.641 464.164  21
  -7   7  -1-393.176 453.303  21
  -7  -7  -1 36.4511 367.347  17
  -7   7  -2-390.139 513.732  21
  -7  -7  -2 529.114 427.068  17
  -7   7  -3 265.657 363.285  21
  -7  -7  -3 424.505 399.982  17
   8   0 -13 115.173 426.603  23
  -8   0  12 8769.44 1139.72  29
   8   0 -12 8289.15 1089.06  23
  -8   0  11 97.1098 559.059  29
  -8   0  10 9865.20 1378.54  29
  -8   0   9-415.062 636.990  29
  -8   0   8 11383.0 1441.53  29
  -8   0   7 169.344 561.989  17
  -8   0   7 720.637 560.374  29
  -8   0   6 12689.5 1417.41  17
  -8   0   6 13731.0 1519.46  29
  -8   0   5 76.4526 494.883   8
  -8   0   4 2244.61 704.258   8
  -8   0   4 1177.25 526.679   4
  -8   0   3-138.608 493.632   8
  -8   0   3 430.435 509.881   4
  -8   0   2 84.9747 502.691   4
  -8   0   1-29.4544 470.405   4
  -8   0   0 981.306 629.916   4
  -8   0  -2 35113.1 2183.60  28
  -8   0  -2 36903.9 2200.12  24
  -8   0  -3-128.147 643.505  28
  -8   0  -4 4898.06 953.439  20
  -8   0  -4 4250.44 909.805  28
  -8   0  -5-190.952 618.223  20
  -8   0  -5 161.282 611.771  28
  -8   0  -6 2055.21 729.279  20
  -8   0  -6 1935.07 823.008  28
  -8   0  -7 696.024 897.199  20
  -8   0  -7 1243.32 700.558  28
  -8   0  -8 199.226 532.594  28
  -8   0  -9 165.236 409.893  28
   8  -1 -13 548.871 471.219  12
   8   1 -13 199.044 385.065  15
   8  -1 -13-390.983 477.663  23
   8  -1 -12 1792.36 736.202  12
  -8   1  12 2966.32 742.017  29
  -8  -1  12 1651.46 646.459  29
   8   1 -12 1302.50 535.938  15
  -8  -1  11 1149.41 627.875  29
  -8   1  11 785.372 612.954  29
  -8  -1  10 1820.92 740.018  29
  -8   1  10 1347.35 677.781  29
  -8   1   9 3932.18 959.436  29
  -8  -1   9 4343.16 990.201  29
  -8  -1   8 79775.5 3638.41  17
  -8   1   8 78055.6 3610.60  29
  -8  -1   8 70596.9 3470.97  29
  -8  -1   7 1710.67 724.466  17
  -8   1   7 2587.63 760.527  29
  -8  -1   6 8151.03 1259.57  17
  -8   1   6 8749.11 1225.19  29
  -8   1   5 2113.12 685.753   8
  -8  -1   5 1574.96 660.950   8
  -8   1   4 1560.26 618.012   8
  -8  -1   4 1835.09 629.025   8
  -8  -1   4 1873.72 640.941   4
  -8   1   3 402.782 477.538   8
  -8  -1   3 662.158 564.780   4
  -8   1   2 5217.72 886.114   4
  -8  -1   2 5660.38 912.579   4
  -8   1   2 7270.08 1019.44   8
  -8   1   1-74.0745 496.392   4
  -8  -1   1-240.802 487.357   4
  -8   1   0 3900.12 843.234   4
  -8  -1   0 4101.06 842.158   4
  -8   1  -1 865.957 564.864  20
  -8  -1  -1 201.063 574.613  28
  -8   1  -1 263.852 520.948  24
  -8   1  -2 1539.21 702.676  20
  -8   1  -2 47.5705 717.789  28
  -8  -1  -2 810.072 707.250  28
  -8   1  -2 53.2615 567.418  24
  -8   1  -3 482.859 626.221  20
  -8   1  -3 389.307 690.900  28
  -8  -1  -3-65.5084 668.508  28
  -8   1  -4-343.799 710.840  20
  -8  -1  -4-435.058 739.414  28
  -8   1  -4 497.652 615.054  28
  -8   1  -5 4869.60 1030.11  20
  -8  -1  -5 2730.42 800.868  20
  -8   1  -5 1953.23 756.247  28
  -8  -1  -5 2431.60 834.103  28
  -8  -1  -6 12350.3 1360.60  20
  -8   1  -6 11848.0 1566.24  20
  -8  -1  -6 9340.14 1286.59  28
  -8   1  -6 8199.78 1155.39  28
  -8   1  -7-343.604 1484.29  20
  -8   1  -7 1789.38 742.039  28
  -8  -1  -7 1238.25 665.960  28
  -8   1  -8-107.478 516.197  28
  -8  -1  -8 187.474 547.319  28
  -8   1  -9 168.499 427.902  28
  -8  -1  -9 558.770 485.622  28
   8  -2 -13 4168.86 802.140  12
   8   2 -13 4695.43 731.749  15
   8  -2 -12 213.984 596.357  12
  -8   2  12-83.3733 470.610  29
  -8  -2  12 268.486 500.985  29
  -8  -2  11 4601.69 962.157  29
  -8   2  11 4642.25 945.129  29
  -8   2  10 1048.56 642.888  29
  -8  -2  10 1036.52 661.201  29
   8   2  -9 13.9335 573.352  16
  -8   2   9-10.1342 545.732  29
  -8  -2   8 2821.72 881.145  17
   8   2  -8 3466.75 987.074  16
  -8   2   8 1251.38 722.660  29
  -8  -2   7 14548.0 1618.89  17
  -8   2   7 13940.9 1618.22  29
  -8  -2   6 7023.39 1198.65  17
  -8   2   6 8589.30 1280.96  29
  -8  -2   5 832.383 600.487  17
  -8   2   5 85.5028 469.993  29
  -8  -2   4 1106.58 600.495  17
  -8   2   4-92.2978 512.545  29
  -8   2   3 3503.30 843.042   8
  -8  -2   3 2724.30 774.010  17
  -8   2   2 192.081 519.006   8
  -8  -2   2 799.798 534.170  17
   8   2  -2 1365.54 568.938   9
  -8  -2   1 517.846 493.974  17
  -8   2   1 890.726 632.250  24
  -8   2   0 5437.98 892.277  20
  -8  -2   0 6351.23 1138.14  17
  -8  -2   0 6702.10 1429.31  28
  -8   2   0 6452.99 1120.57  24
  -8   2  -1 4334.87 875.033  20
  -8  -2  -1 4191.71 991.447  17
  -8  -2  -1 4382.35 1033.26  28
  -8   2  -1 4444.59 928.649  24
  -8   2  -2 441.108 637.197  21
  -8   2  -2 160.835 624.556  20
  -8  -2  -2 1192.08 641.555  17
  -8  -2  -2 1229.26 681.235  28
  -8   2  -3 1874.08 781.080  20
  -8  -2  -3 995.313 724.630  17
  -8  -2  -3 1286.07 738.750  28
  -8   2  -4 9806.00 1474.91  20
  -8  -2  -4 7783.25 1178.26  28
  -8  -2  -4 9864.42 1277.28  13
  -8   2  -5-1136.27 1458.43  20
  -8  -2  -5-5.40240 643.408  28
  -8   2  -6 1141.76 1814.53  20
  -8   2  -6 1343.97 2088.90  19
  -8  -2  -6 380.081 644.057  28
  -8   2  -7 1780.64 2731.08  19
  -8  -2  -7 179.836 502.229  28
  -8   2  -8 7702.39 2740.01  19
  -8  -2  -8-244.646 523.539  28
  -8  -2  -9 1100.50 493.444  28
   8  -3 -13 397.723 405.479  12
   8   3 -13 149.051 353.045  15
   8  -3 -12 54.3940 478.879  12
  -8  -3  12-1356.72 526.677  29
   8  -3 -11 533.630 603.035  12
  -8   3  11 524.900 528.511  29
  -8  -3  11 359.961 506.917  29
   8  -3 -10 1992.25 808.802  12
  -8  -3  10 950.914 638.047  29
  -8   3  10 1806.45 690.682  29
  -8   3   9 13348.8 1578.28  29
   8   3  -9 15035.8 1624.24  16
  -8  -3   8 6672.99 1165.50  17
  -8   3   8 6458.38 1199.64  29
   8   3  -8 9052.76 1328.20  16
  -8  -3   7 13478.6 1556.03  17
  -8   3   7 11619.9 1488.47  29
   8   3  -7 13688.5 1594.60  16
   8   3  -6 5581.27 1049.72  16
  -8  -3   6 6533.81 1154.45  17
  -8   3   6 5396.27 1094.06  29
  -8  -3   5-1462.42 712.062  17
  -8   3   5-1178.94 645.492  29
   8   3  -5-35.2220 652.009  16
  -8  -3   4-1507.48 657.009  17
  -8   3   4-311.360 700.136  29
  -8  -3   3 1577.24 747.687  17
  -8   3   3 1836.75 704.547  24
  -8  -3   2 1660.91 740.044  17
  -8   3   2 1385.11 678.664  24
  -8  -3   1 10971.4 1451.52  17
  -8   3   1 9401.87 1342.91  24
  -8   3   0 1038.93 638.155  21
  -8   3   0 1308.73 930.468  20
  -8  -3   0 529.259 597.543  17
  -8   3  -1 420.005 563.276  21
  -8   3  -1-50.3261 1036.34  20
  -8  -3  -1 874.976 610.079  17
  -8  -3  -1 581.477 1293.23  28
  -8   3  -2 703.358 572.819  21
  -8   3  -2 880.225 1356.87  20
  -8  -3  -2-281.267 674.668  17
  -8  -3  -2 1160.46 1053.98  28
  -8   3  -3 1359.35 729.271  21
  -8   3  -3-31.4768 1508.67  20
  -8  -3  -3 1080.73 672.510  17
  -8  -3  -3 2039.59 871.889  28
  -8   3  -4 1888.17 1892.92  20
  -8  -3  -4 548.922 694.416  17
  -8  -3  -4 1001.78 721.194  28
  -8   3  -5 1340.29 1739.45  19
  -8  -3  -5 1156.96 665.864  17
  -8  -3  -5 1489.39 783.408  28
  -8  -3  -5 1248.52 643.849  13
  -8   3  -6 1691.28 2487.38  19
  -8  -3  -6-433.699 593.079  17
  -8  -3  -6-1084.71 632.403  28
  -8   3  -7 109.773 2751.13  19
  -8  -3  -7 694.721 586.293  28
  -8  -3  -8 1330.02 713.728  28
  -8   3  -8 3381.78 2457.72  19
   8  -4 -12 877.159 537.547  12
   8  -4 -11 34.8306 486.052  12
   8  -4 -11-1048.18 426.186  11
  -8  -4  11 666.130 471.697  29
   8  -4 -10 242.169 509.332  12
   8  -4 -10 691.742 538.056  11
   8  -4  -9 603.413 574.883  12
   8   4  -9-341.655 667.833  16
   8  -4  -8 3275.92 897.352  12
   8   4  -8 4297.02 1052.84  16
  -8  -4   7 5050.87 1019.20  17
  -8   4   7 2221.55 866.239  29
   8   4  -7 4325.88 1092.05  16
  -8  -4   6 1516.96 669.307  17
  -8   4   6 2122.76 808.065  29
   8   4  -6 1021.90 745.117  16
  -8   4   5-117.770 507.305  21
  -8  -4   5-464.873 731.378  17
  -8   4   5-272.678 610.005  29
   8   4  -5 236.235 703.313  16
  -8   4   4 5427.15 937.561  21
  -8  -4   4 4510.34 1049.21  17
   8   4  -4 5463.38 1138.42  16
  -8   4   3-227.890 552.804  21
  -8  -4   3 1365.94 674.627  17
  -8   4   2 4743.22 881.444  21
  -8  -4   2 4155.48 992.752  17
  -8   4   1 105.836 553.182  21
  -8  -4   1-1345.13 740.145  17
  -8   4   0 955.276 570.471  21
  -8  -4   0 221.470 607.450  17
  -8   4  -1 602.218 630.396  21
  -8  -4  -1-383.260 623.906  17
  -8   4  -2 978.464 615.187  21
  -8  -4  -2-932.578 688.824  17
  -8   4  -3 352.100 539.033  21
  -8  -4  -3-154.278 596.910  17
  -8   4  -4 96.9575 578.647  21
  -8   4  -4-93.5802 1858.25  19
  -8  -4  -4 486.325 656.414  17
  -8   4  -5 1824.81 2403.51  19
  -8  -4  -5-294.847 620.446  17
  -8   4  -6 4549.23 2660.81  19
  -8  -4  -6 938.197 545.231  17
  -8   4  -7 1620.33 2456.62  19
  -8  -4  -7 502.469 436.692  17
   8  -5 -10 1678.00 607.108  12
   8  -5 -10 1812.57 575.752  11
  -8  -5  10 800.643 493.353  29
   8  -5  -9 1500.58 717.586  12
   8  -5  -9-91.9366 437.564  11
   8   5  -9 308.851 579.484  16
   8  -5  -8 1070.83 588.320  12
   8  -5  -8 423.550 488.990  11
   8   5  -8 1324.36 713.501  16
   8  -5  -7-511.509 553.891  11
   8   5  -7 555.319 651.933  16
   8  -5  -6 5030.50 1021.42  11
   8   5  -6 6532.03 1194.92  16
  -8  -5   5 3478.87 906.949  17
   8  -5  -5 4152.53 990.496  11
   8   5  -5 6073.85 1199.82  16
  -8   5   4 417.080 608.700  21
  -8  -5   4-148.309 565.240  17
   8  -5  -4-127.856 569.186  11
   8   5  -4 407.250 636.389  16
  -8   5   3 481.782 592.160  21
  -8  -5   3 668.377 600.120  17
   8  -5  -3 1750.82 706.893  11
   8   5  -3 1899.87 894.861  16
  -8   5   2 1243.55 652.141  21
  -8  -5   2 169.065 668.971  17
  -8   5   1 201.228 558.276  21
  -8  -5   1 1.62180 615.819  17
  -8   5   0 763.144 605.043  21
  -8  -5   0-67.8677 581.466  17
  -8   5  -1 828.010 615.827  21
  -8  -5  -1 456.061 617.794  17
  -8   5  -2 1150.50 636.820  21
  -8   5  -2-589.878 1785.26  19
  -8  -5  -2 1430.24 682.026  17
  -8   5  -3 184.365 519.532  21
  -8  -5  -3 199.165 521.173  17
  -8   5  -4 388.160 465.721  21
  -8   5  -4-177.734 2304.76  19
  -8  -5  -4-866.646 748.821  17
  -8   5  -5 237.073 423.417  21
  -8  -5  -5 400.738 558.979  17
  -8   5  -6-511.933 2128.81  19
  -8  -5  -6-1024.65 532.211  17
   8  -6  -9 549.729 396.741  11
   8   6  -8 0.94070 534.047  16
   8  -6  -8 172.776 412.086  11
   8  -6  -7-28.9390 447.393  11
   8   6  -7 5.41781 580.495  16
   8  -6  -6-90.1922 550.274  11
   8   6  -6 15.4922 648.263  16
   8  -6  -5 1620.35 644.412  11
   8   6  -5 2041.69 780.138  16
   8  -6  -4-150.676 522.880  11
   8   6  -4-302.687 689.795  16
  -8   6   3 706.872 533.335  21
  -8  -6   3 1144.99 647.060  17
   8  -6  -3 1328.61 623.513  11
   8   6  -3 1624.60 786.979  16
  -8   6   2-733.451 545.415  21
  -8  -6   2 374.014 533.099  17
   8   6  -2 255.266 664.096  16
  -8   6   1 332.805 500.299  21
  -8  -6   1 867.713 606.559  17
  -8   6   0 113.238 492.605  21
  -8  -6   0 953.233 568.493  17
  -8   6  -1 944.393 540.341  21
  -8  -6  -1 667.865 551.781  17
  -8   6  -2-370.537 503.486  21
  -8  -6  -2-1452.26 614.940  17
  -8   6  -3 595.817 466.747  21
  -8  -6  -3 925.108 522.280  17
  -8   6  -4-321.404 378.655  21
  -8  -6  -4-222.122 448.184  17
   8   7  -5 288.707 479.926  16
   8  -7  -5-298.343 362.535  11
   8   7  -4 1540.80 644.937  16
   8  -7  -4 1418.60 469.068  11
   8   7  -3-578.099 600.620  16
  -8   7   2-353.242 379.394  21
   8   7  -2 797.864 557.810  16
  -8   7   1-802.742 484.582  21
   8   7  -1 160.882 504.890  16
  -8   7   0 368.109 378.983  21
   8   7   0 54.5848 526.149  16
  -8   7  -1-323.295 401.466  21
   8   7   1-330.053 506.297  16
  -9   0  13-45.7063 380.682  29
  -9   0  12-832.553 497.729  29
  -9   0  11 796.810 602.034  29
  -9   0  10 632.706 573.211  29
  -9   0   9-182.903 518.970  29
  -9   0   8 387.873 556.209  29
  -9   0   7 22357.0 1975.90  17
  -9   0   7 23075.5 2020.58  29
  -9   0   6-224.080 649.250  17
  -9   0   6 1324.14 738.356  29
  -9   0   5 20627.7 1878.98  17
  -9   0   5 23050.5 1931.37  29
  -9   0   4 1067.94 639.536  17
  -9   0   4-80.0911 503.705  29
  -9   0   3 1336.14 699.676  17
  -9   0   1 1903.18 700.799  24
  -9   0   0 682.949 597.625  24
  -9   0  -1 19182.7 1919.42  28
  -9   0  -1 20651.8 1737.88  24
  -9   0  -2-1408.37 795.235  28
  -9   0  -2 678.121 674.986  24
  -9   0  -3 68037.8 3101.30  20
  -9   0  -3 68233.9 3104.33  28
  -9   0  -4 345.586 659.216  20
  -9   0  -4 254.727 604.627  28
  -9   0  -5 715.948 604.544  20
  -9   0  -5 706.341 660.522  28
  -9   0  -6-137.777 710.709  20
  -9   0  -6 348.792 546.655  28
  -9   0  -7 2058.24 1177.26  20
  -9   0  -7 1469.24 715.179  28
  -9   0  -8 500.339 546.450  28
   9  -1 -13 1591.46 545.948  12
  -9   1  13 2345.78 543.977  29
   9  -1 -12-200.567 521.538  12
  -9   1  12 103.318 463.513  29
  -9  -1  12-284.299 472.735  29
  -9   1  11 1004.88 554.072  29
  -9  -1  11-235.486 563.909  29
  -9   1  10-302.667 588.695  29
  -9  -1  10-381.553 582.947  29
  -9   1   9 2256.34 818.361  29
  -9  -1   9 718.110 614.491  29
  -9   1   8 150.260 597.063  29
  -9  -1   8 49.7921 566.489  29
  -9  -1   7 16276.7 1719.97  17
  -9   1   7 17867.5 1778.84  29
  -9  -1   7 15812.8 1728.09  29
  -9  -1   6 1060.53 602.410  29
  -9  -1   6 2871.87 851.584  17
  -9   1   6 3051.56 868.003  29
  -9   1   5 3506.20 871.789  17
  -9  -1   5 3389.26 838.804  17
  -9   1   5 5067.93 1018.26  29
  -9  -1   5 4961.81 1038.70  29
  -9  -1   4-905.332 666.288  17
  -9   1   4-442.839 558.812  29
  -9  -1   4-167.562 549.893  29
  -9  -1   3 4883.39 1059.04  17
  -9  -1   2 1783.27 744.801  17
  -9   1   2 1743.19 737.935  24
  -9   1   1 970.607 555.331  20
  -9  -1   1 376.704 531.015  17
  -9   1   1 276.764 568.020  24
  -9  -1   1 344.303 585.794  24
  -9   1   0 2660.44 747.942  20
  -9  -1   0 4125.63 981.871  17
  -9   1   0 3339.54 843.274  24
  -9  -1   0 3976.61 966.012  24
  -9   1  -1 851.273 642.306  20
  -9   1  -1 442.369 1281.59  28
  -9  -1  -1 1599.93 1143.32  28
  -9   1  -1 2530.96 833.535  24
  -9   1  -2 8645.93 1233.09  20
  -9   1  -2 5857.28 1362.84  28
  -9  -1  -2 7935.22 1338.47  28
  -9   1  -3 26138.4 1971.74  20
  -9   1  -3 22595.9 1883.82  28
  -9  -1  -3 23135.6 1905.40  28
  -9  -1  -4 9482.71 1266.35  20
  -9   1  -4 8743.36 1220.94  20
  -9   1  -4 6107.41 1133.38  28
  -9  -1  -4 5995.19 1084.88  28
  -9   1  -5-587.931 961.436  20
  -9  -1  -5 773.629 624.669  20
  -9   1  -5 155.264 598.153  28
  -9  -1  -5-258.756 637.392  28
  -9   1  -6 764.891 1352.89  20
  -9  -1  -6 1511.92 601.090  20
  -9   1  -6 421.982 676.273  28
  -9  -1  -6 1027.97 678.154  28
  -9   1  -7 1127.98 608.877  28
  -9  -1  -7 534.673 544.128  28
  -9   1  -8 845.038 705.711  28
  -9  -1  -8 348.311 628.226  28
   9  -2 -13 1550.84 531.806  12
   9  -2 -12 474.024 538.975  12
  -9   2  12 39.9342 389.360  29
  -9  -2  12-273.684 424.564  29
  -9   2  11-270.904 574.728  29
  -9  -2  11-225.804 466.214  29
  -9  -2  10 854.286 615.032  29
  -9   2  10 347.990 532.803  29
  -9  -2   9 89.6993 592.363  29
  -9   2   9 265.178 534.202  29
  -9  -2   8 887.406 660.589  17
  -9   2   8 779.030 499.388  29
  -9  -2   8 1592.28 718.104  29
  -9  -2   7 12714.6 1545.49  17
  -9   2   7 10771.7 1475.70  29
  -9  -2   6 1856.18 803.364  17
  -9   2   6 1758.52 681.853  29
  -9  -2   5 11925.3 1494.92  17
  -9   2   5 9977.27 1382.75  29
  -9   2   5 11470.1 1342.26  24
  -9  -2   4 3683.97 936.240  17
  -9   2   4 2359.12 737.132  29
  -9   2   4 4077.94 855.640  24
  -9  -2   3 2745.39 877.657  17
  -9   2   3 2644.56 849.801  24
  -9  -2   2 2470.19 901.935  17
  -9   2   2 2248.65 778.383  24
  -9   2   1 3004.58 773.745  20
  -9  -2   1 1413.66 730.348  17
  -9   2   1 2860.08 828.246  24
  -9   2   0 1479.24 671.656  20
  -9  -2   0 2587.26 820.449  17
  -9   2   0 1456.47 717.193  24
  -9   2  -1 1067.68 633.940  21
  -9   2  -1 16.2066 561.359  20
  -9  -2  -1 705.529 653.508  17
  -9  -2  -1 849.213 1363.92  28
  -9   2  -2 30022.1 2102.04  20
  -9  -2  -2 27407.1 2191.80  17
  -9  -2  -2 27896.2 2290.05  28
  -9   2  -3 2115.23 1050.18  20
  -9  -2  -3 358.902 640.992  17
  -9  -2  -3 2499.91 1025.01  28
  -9   2  -4 9964.16 1784.68  20
  -9  -2  -4 9313.21 1321.52  28
  -9   2  -5 966.181 1658.63  20
  -9  -2  -5-556.684 607.486  20
  -9   2  -5 201.595 1421.12  19
  -9  -2  -5 439.284 700.029  28
  -9   2  -6 6458.19 2321.51  19
  -9  -2  -6 1068.91 713.838  28
  -9   2  -7-820.637 2389.74  19
  -9  -2  -7 191.943 703.853  28
  -9  -2  -8 1419.02 838.755  28
   9  -3 -12-238.152 468.312  12
  -9  -3  12-282.127 393.592  29
   9   3 -12 440.970 406.906  15
   9  -3 -11 1717.64 686.652  12
  -9  -3  11 1580.41 614.797  29
   9  -3 -10-94.2317 546.266  12
  -9   3  10 120.496 475.084  29
  -9  -3  10-168.024 517.523  29
  -9   3   9 1042.75 601.716  29
  -9  -3   9 964.731 649.902  29
   9   3  -9 2023.36 780.910  16
  -9  -3   8 700.899 589.653  17
  -9   3   8-197.435 595.422  29
  -9  -3   7 1658.87 770.490  17
  -9   3   7 3124.71 873.049  29
   9   3  -7 2392.28 839.604  16
  -9  -3   6 12568.2 1569.15  17
  -9   3   6 13389.7 1612.46  29
  -9  -3   5 1699.13 783.798  17
  -9   3   5 1047.52 669.564  29
  -9  -3   4 1622.60 790.449  17
  -9   3   4 1086.85 556.768  29
  -9   3   4 1651.67 762.325  24
  -9  -3   3 3976.46 989.863  17
  -9   3   3 4519.20 947.688  24
  -9  -3   2 1163.10 697.310  17
  -9   3   2 1170.19 666.657  24
  -9   3   1 3181.22 784.674  21
  -9  -3   1 2423.91 835.658  17
  -9   3   0 2266.87 755.083  21
  -9   3   0 1789.23 1190.89  20
  -9  -3   0 1217.01 684.934  17
  -9   3  -1 6527.17 977.670  21
  -9   3  -1 6423.31 1606.51  20
  -9  -3  -1 5985.15 1189.54  17
  -9   3  -2-642.858 675.750  21
  -9   3  -2-1105.76 1640.72  20
  -9  -3  -2-40.5077 637.636  17
  -9   3  -3 25.1562 534.173  21
  -9   3  -3-1029.78 1838.41  20
  -9  -3  -3-62.7253 550.546  17
  -9  -3  -3-389.164 1336.54  28
  -9  -3  -4-227.189 643.684  17
  -9  -3  -4 1594.33 1333.31  28
  -9  -3  -5 4022.49 820.827  20
  -9  -3  -5 2480.11 726.441  17
  -9  -3  -5 3360.36 1316.30  28
  -9   3  -6 3379.56 2369.63  19
  -9  -3  -6 1275.63 1063.97  28
  -9   3  -7-1212.22 2209.08  19
   9  -4 -11 970.849 486.414  12
   9  -4 -11-596.024 458.161  11
  -9  -4  11-397.044 476.152  29
   9  -4 -10 724.312 543.460  12
   9  -4 -10 1057.57 525.930  11
  -9  -4  10 704.869 490.792  29
   9  -4  -9 815.369 516.467  12
   9   4  -9 1472.55 691.640  16
   9  -4  -8 973.490 664.113  12
  -9  -4   8 1869.56 706.637  17
   9   4  -8 1335.89 689.960  16
   9  -4  -7-1132.19 637.779  12
  -9  -4   7 105.397 562.833  17
   9   4  -7 214.752 622.518  16
  -9   4   6 1386.16 612.283  21
  -9  -4   6 67.2735 547.378  17
   9   4  -6 2013.87 791.249  16
  -9   4   5 9893.90 1109.06  21
  -9  -4   5 9712.71 1413.27  17
   9   4  -5 8824.15 1353.08  16
  -9   4   4 322.852 530.579  21
  -9  -4   4-159.023 534.929  17
   9   4  -4 1348.22 729.130  16
  -9   4   3 2136.99 700.313  21
  -9  -4   3 1037.67 733.099  17
   9   4  -3 353.030 704.520  16
  -9   4   2-32.5354 528.466  21
  -9  -4   2-300.950 628.833  17
  -9   4   1 625.279 569.792  21
  -9  -4   1 153.354 567.366  17
  -9   4   0 2301.09 774.017  21
  -9  -4   0 1918.04 837.918  17
  -9   4  -1 3048.56 776.571  21
  -9  -4  -1 2685.19 899.473  17
  -9   4  -2 2030.13 703.647  21
  -9  -4  -2 939.667 706.426  17
  -9   4  -3 3508.90 768.232  21
  -9  -4  -3 2728.65 854.156  17
  -9   4  -4 4372.86 2142.02  19
  -9  -4  -4 68.0752 539.848  17
  -9   4  -5 5078.87 2381.25  19
  -9  -4  -5-317.177 499.922  17
  -9   4  -6-6079.01 2287.40  19
  -9  -5  10 200.847 392.578  29
   9  -5  -9 603.764 470.896  12
   9  -5  -9 569.985 492.163  11
   9   5  -9 987.804 588.694  16
   9  -5  -8 757.008 498.693  11
   9   5  -8 834.725 584.110  16
   9  -5  -7-136.025 523.811  11
   9   5  -7-311.265 577.467  16
  -9  -5   6 226.064 497.907  17
   9  -5  -6 286.755 478.630  11
   9   5  -6-245.076 659.702  16
  -9   5   5 3223.06 728.421  21
  -9  -5   5 3224.41 853.614  17
   9  -5  -5 2947.81 803.092  11
   9   5  -5 3242.25 923.486  16
  -9   5   4 6857.40 945.010  21
  -9  -5   4 6316.88 1129.06  17
   9  -5  -4 4909.23 932.483  11
   9   5  -4 4848.85 1061.31  16
  -9   5   3 2101.07 675.897  21
  -9  -5   3 2333.85 795.109  17
   9  -5  -3 3161.36 797.864  11
   9   5  -3 3589.86 1019.13  16
  -9   5   2 79.3991 547.578  21
  -9  -5   2 145.371 566.119  17
   9   5  -2-585.646 760.723  16
  -9   5   1 21.7435 531.895  21
  -9  -5   1-177.096 532.516  17
  -9   5   0 213.570 529.491  21
  -9  -5   0 433.316 587.224  17
  -9   5  -1 211.343 483.492  21
  -9   5  -1 440.406 1557.89  19
  -9  -5  -1-36.9090 507.491  17
  -9   5  -2-174.474 511.343  21
  -9  -5  -2 863.427 568.455  17
  -9   5  -3 447.414 491.895  21
  -9   5  -3-144.692 2045.45  19
  -9  -5  -3 498.022 520.030  17
  -9   5  -4-404.742 424.153  21
  -9  -5  -4-535.557 509.690  17
  -9   5  -5 3330.81 1925.68  19
   9   6  -7 126.088 506.570  16
   9  -6  -7-514.342 439.949  11
   9  -6  -6 1436.35 537.853  11
   9   6  -6 550.347 523.422  16
   9  -6  -5 1460.51 531.111  11
   9   6  -5 942.125 630.740  16
  -9   6   4 750.721 464.118  21
   9  -6  -4 525.378 483.951  11
   9   6  -4 1139.92 689.143  16
  -9   6   3 269.637 469.154  21
  -9  -6   3 727.118 542.780  17
   9   6  -3 782.851 631.471  16
  -9   6   2 54.8207 464.998  21
  -9  -6   2-81.1183 389.893  17
   9   6  -2 96.5541 510.665  16
  -9   6   1-47.7241 411.082  21
  -9  -6   1 94.2842 392.567  17
   9   6  -1-373.942 590.451  16
  -9   6   0 523.652 495.159  21
  -9  -6   0 316.268 496.677  17
   9   6   0 1172.59 636.416  16
  -9   6  -1-421.283 469.387  21
  -9  -6  -1-501.557 436.478  17
   9   6   1-772.422 524.235  16
  -9   6  -2 782.134 429.974  21
  -9  -6  -2 77.6043 394.865  17
 -10   0  12 4020.62 739.817  29
 -10   0  11 322.324 455.734  29
 -10   0  10-144.944 545.982  29
 -10   0   9-1348.79 684.081  29
 -10   0   8 334.593 565.129  29
 -10   0   7 385.198 589.868  29
 -10   0   6-144.874 608.485  17
 -10   0   6 43.0147 555.035  29
 -10   0   5 23.1233 514.501  17
 -10   0   5 79.0736 627.117  29
 -10   0   4 25889.3 2114.22  17
 -10   0   3 573.565 561.424  17
 -10   0   2 37777.9 2340.48  24
 -10   0   1 864.158 663.024  24
 -10   0   0 3202.15 870.641  24
 -10   0  -1-432.217 686.859  20
 -10   0  -1-78.2879 624.634  24
 -10   0  -2 4276.69 946.579  20
 -10   0  -2 2388.71 1483.70  28
 -10   0  -3-598.036 729.826  20
 -10   0  -3-240.201 1258.86  28
 -10   0  -4 3343.69 877.594  20
 -10   0  -4 3228.47 1293.60  28
 -10   0  -5-165.184 601.667  20
 -10   0  -5-845.286 1087.20  28
 -10   0  -6-25.9955 1007.35  20
 -10   0  -6 233.215 1039.99  28
  10  -1 -12 928.394 568.014  12
 -10   1  12 795.387 432.618  29
 -10  -1  12 1223.94 546.762  29
 -10   1  11-61.6878 450.981  29
 -10  -1  11 348.479 502.922  29
 -10   1  10 227.975 518.962  29
 -10  -1  10 690.051 524.063  29
 -10   1   9 195.901 499.681  29
 -10  -1   9 222.753 522.881  29
 -10   1   8 4968.34 1002.81  29
 -10  -1   8 5172.26 1020.48  29
 -10  -1   7 6184.50 1116.58  17
 -10   1   7 6893.37 1166.24  29
 -10  -1   7 7181.37 1186.10  29
 -10  -1   6 6891.92 1199.32  17
 -10   1   6 7159.27 1192.30  29
 -10  -1   6 7366.80 1157.22  29
 -10  -1   5 803.565 672.319  17
 -10   1   5 633.015 522.640  29
 -10  -1   5 1383.59 651.592  29
 -10  -1   4 3950.89 928.147  17
 -10   1   4 4934.82 1034.53  24
 -10  -1   3-604.250 615.076  17
 -10   1   3-139.881 557.426  24
 -10   1   2 9642.81 1184.06  20
 -10  -1   2 12420.3 1498.83  17
 -10   1   2 9676.40 1299.44  24
 -10  -1   2 9602.22 1278.78  24
 -10   1   1 284.979 535.675  20
 -10  -1   1 43.0795 677.121  17
 -10   1   1 955.253 553.277  24
 -10  -1   1 1116.38 706.640  24
 -10   1   0 5164.49 995.643  20
 -10   1   0 4962.77 1034.68  24
 -10  -1   0 6339.75 1067.30  24
 -10   1  -1 32.1915 577.909  20
 -10   1  -2-479.338 687.006  20
 -10   1  -3 2018.56 822.685  20
 -10  -1  -3 845.096 693.708  20
 -10  -1  -3 1210.03 1369.80  28
 -10   1  -4 715.155 818.763  20
 -10  -1  -4-133.869 640.268  20
 -10   1  -4-179.625 1151.15  28
 -10  -1  -4-347.625 1152.69  28
 -10   1  -5 10.1521 1182.03  20
 -10  -1  -5 307.497 480.436  20
 -10   1  -5-2166.42 1588.14  19
 -10  -1  -5 840.764 1044.60  28
 -10   1  -6 140.887 1305.78  20
 -10  -1  -6 976.771 707.593  20
 -10  -1  -6 1081.44 1031.46  28
  10  -2 -12-691.625 482.685  12
 -10  -2  12 184.107 399.078  29
  10  -2 -11 1155.19 561.369  12
 -10   2  11-2.15275 436.096  29
 -10  -2  11 79.5081 469.497  29
 -10   2  10 412.676 534.796  29
 -10  -2  10-189.507 457.584  29
 -10   2   9 1058.26 601.155  29
 -10  -2   9 841.156 570.115  29
 -10  -2   8-52.5488 610.640  17
 -10   2   8-4.64890 490.511  29
 -10  -2   8 203.141 474.653  29
 -10  -2   7 589.733 595.791  17
 -10   2   7 1913.45 739.749  29
 -10  -2   7-14.5913 514.365  29
 -10   2   7 39.7832 519.129  24
 -10  -2   6 5165.10 1077.16  17
 -10   2   6 4746.15 1047.01  29
 -10  -2   6 4612.13 1008.95  29
 -10   2   6 5844.68 993.711  24
 -10  -2   5 1416.13 706.959  17
 -10   2   5 2005.35 739.831  29
 -10  -2   5 1824.50 736.928  29
 -10   2   5 1425.19 664.487  24
 -10  -2   4-255.659 654.480  17
 -10   2   4 401.891 663.261  24
 -10  -2   3 19082.5 1851.49  17
 -10   2   3 16258.1 1647.02  24
 -10  -2   2 289.439 608.115  17
 -10   2   2 216.562 602.495  24
 -10  -2   2 556.060 757.943  24
 -10   2   1 9719.90 1206.16  20
 -10  -2   1 9294.07 1372.88  17
 -10   2   1 8887.67 1285.72  24
 -10   2   0 5762.68 983.053  21
 -10   2   0 5863.71 1040.75  20
 -10  -2   0 4993.74 1074.31  17
 -10   2  -1-307.813 640.445  21
 -10   2  -1 380.323 683.795  20
 -10  -2  -1-212.241 659.570  17
 -10   2  -2 5303.82 1233.92  20
 -10  -2  -2 3820.38 939.412  17
 -10   2  -3 1445.32 1312.81  20
 -10   2  -4-586.101 1621.06  20
 -10  -2  -4 161.815 557.519  20
 -10   2  -5 657.209 1624.63  20
 -10  -2  -5 1347.57 561.887  20
 -10   2  -5 2504.99 1827.22  19
 -10   2  -6 2020.98 2071.31  19
  10  -3 -11-153.940 463.983  12
  10  -3 -11 1009.56 439.627  11
 -10  -3  11-260.333 410.256  29
  10  -3 -10 2037.20 677.158  12
 -10   3  10 584.787 469.670  29
 -10  -3  10 595.449 515.974  29
 -10   3   9 511.541 482.096  29
 -10  -3   9 271.219 486.314  29
 -10  -3   8 1497.89 695.660  17
 -10   3   8 1922.13 707.270  29
 -10  -3   8 1834.29 703.569  29
 -10  -3   7 6619.33 1134.54  17
 -10   3   7 5526.36 1075.80  29
 -10  -3   6 1250.20 688.812  17
 -10   3   6 3346.56 894.969  29
 -10  -3   5 414.206 563.583  17
 -10   3   5 1797.54 688.017  29
 -10   3   5 790.072 547.674  24
 -10  -3   4 1036.15 668.616  17
 -10   3   4 1639.87 723.227  24
 -10  -3   3 647.655 614.114  17
 -10   3   3 671.182 629.967  24
 -10   3   2 6284.65 1010.89  21
 -10  -3   2 7250.60 1275.61  17
 -10   3   1-221.173 550.419  21
 -10  -3   1-105.635 637.591  17
 -10   3   0-428.317 625.875  21
 -10   3   0-273.035 1415.84  20
 -10  -3   0-593.774 639.828  17
 -10   3  -1 1227.31 579.173  21
 -10   3  -1 109.510 1551.25  20
 -10  -3  -1 1312.28 627.844  17
 -10   3  -2-97.6632 491.283  21
 -10  -3  -2 598.785 554.988  17
 -10  -3  -3 17.2279 511.236  17
 -10  -3  -4 325.997 474.931  20
 -10   3  -4 4845.56 1687.19  19
 -10  -3  -5 168.745 405.347  20
 -10   3  -5-1901.41 2048.97  19
  10  -4 -10 197.005 431.953  12
  10  -4 -10-55.9650 395.441  11
 -10  -4  10 871.506 464.481  29
  10  -4  -9 668.790 470.060  12
  10  -4  -9 715.151 489.156  11
 -10  -4   9-218.572 483.569  29
  10  -4  -8 991.605 575.601  12
 -10  -4   8 656.972 541.948  29
 -10  -4   7-1293.97 593.071  17
 -10   4   6 1489.07 585.742  21
 -10  -4   6 1652.06 697.260  17
 -10   4   5 1623.72 618.716  21
 -10  -4   5 1915.45 762.801  17
 -10   4   4 889.045 608.665  21
 -10  -4   4 347.572 601.319  17
 -10   4   3 781.905 599.496  21
 -10  -4   3-75.7038 544.884  17
 -10   4   2 547.010 547.471  21
 -10  -4   2 593.278 638.315  17
 -10   4   1 378.739 545.667  21
 -10  -4   1 404.514 586.080  17
 -10   4   0 1138.41 537.185  21
 -10  -4   0 1515.08 690.346  17
 -10   4  -1 2849.35 716.005  21
 -10  -4  -1 1880.51 739.451  17
 -10   4  -2 353.322 496.106  21
 -10   4  -2 1702.46 1241.66  19
 -10  -4  -2 461.876 541.432  17
 -10   4  -3 1141.79 494.422  21
 -10  -4  -3 1157.48 631.212  17
 -10  -4  -4 4526.26 651.744  20
 -10   4  -4 5634.43 2088.94  19
 -10  -4  -4 1753.24 660.139  17
  10  -5  -8 506.733 407.423  11
 -10  -5   8-53.8338 391.945  29
  10  -5  -7-109.846 464.037  11
  10   5  -7 1067.73 476.972  16
 -10  -5   6 1536.93 603.489  17
  10  -5  -6 1391.51 554.623  11
  10   5  -6 2814.62 698.108  16
 -10   5   5 276.712 429.985  21
 -10  -5   5-56.3783 433.218  17
  10  -5  -5-2.75868 437.770  11
  10   5  -5 320.696 528.767  16
 -10   5   4 670.692 502.197  21
 -10  -5   4 1889.58 667.757  17
  10  -5  -4 1410.39 532.797  11
  10   5  -4 1665.04 662.187  16
 -10   5   3 554.971 487.815  21
 -10  -5   3 260.177 554.187  17
 -10   5   2-40.2696 499.758  21
 -10  -5   2 658.551 557.411  17
 -10   5   1 416.535 468.956  21
 -10  -5   1 253.838 535.201  17
 -10   5   0 14.4941 453.065  21
 -10  -5   0-155.179 501.093  17
 -10   5  -1-261.071 475.497  21
 -10  -5  -1-60.8680 448.434  17
 -10   5  -2-264.581 430.118  21
 -10   5  -2-1310.93 1763.76  19
 -10  -5  -2 413.945 450.168  17
 -10  -5  -3-269.741 391.532  17
 -10   6   3 81.1439 372.730  21
 -10   6   2 182.012 385.289  21
 -10  -6   2 99.9505 376.244  17
 -10   6   1-587.288 433.787  21
 -11   0  11 1091.25 527.988  29
 -11   0  10-106.345 427.663  29
 -11   0   9 1071.79 601.336  29
 -11   0   8-355.061 565.932  29
 -11   0   7 1278.95 591.380  29
 -11   0   6 217.460 438.785  29
 -11   0   5 149.525 625.803  17
 -11   0   4-594.480 612.272  17
 -11   0   4-266.811 648.314  24
 -11   0   3 910.490 667.956  24
 -11   0   2 110.830 488.597  20
 -11   0   2 58.3725 626.929  24
 -11   0   1 16074.3 1486.72  20
 -11   0   1 17260.2 1594.60  24
 -11   0   0-111.492 605.256  20
 -11   0   0-674.494 630.748  24
 -11   0  -1 301.476 632.631  20
 -11   0  -2-28.8883 635.839  20
 -11   0  -3 1483.48 682.354  20
 -11   0  -4-429.268 622.221  20
 -11   0  -5 3928.32 1035.42  20
 -11   1  11 13.7996 435.166  29
 -11  -1  11 29.4314 409.442  29
 -11   1  10 576.059 476.612  29
 -11  -1  10-504.312 473.378  29
 -11   1   9 207.390 452.133  29
 -11  -1   9 600.632 507.407  29
 -11   1   9 1037.63 564.076  24
 -11  -1   8 504.949 529.442  29
 -11   1   8-276.736 580.643  24
 -11   1   7-75.4542 505.713  29
 -11  -1   7 51.1440 488.357  29
 -11   1   7 901.304 697.980  24
 -11  -1   6 247.576 616.650  17
 -11   1   6 390.385 636.655  29
 -11  -1   6 393.842 555.642  29
 -11   1   6 670.348 550.969  24
 -11  -1   5 1563.48 696.393  17
 -11  -1   5 3274.33 823.484  29
 -11   1   5 2323.99 792.640  24
 -11  -1   4 2200.11 841.795  17
 -11   1   4 1622.97 706.723  24
 -11  -1   3 3769.39 934.137  17
 -11   1   3 4370.46 969.467  24
 -11  -1   3 3167.38 859.150  24
 -11  -1   2 90.7163 608.930  17
 -11   1   2 914.248 582.021  24
 -11  -1   2 2114.04 790.876  24
 -11   1   1 1170.76 674.086  20
 -11  -1   1 754.239 618.321  17
 -11   1   1 865.285 723.508  24
 -11  -1   1 1843.25 688.268  24
 -11   1   0 945.398 537.671  21
 -11   1   0-52.2017 557.781  20
 -11  -1   0-274.030 509.980  24
 -11   1  -1-100.885 599.811  20
 -11   1  -2-235.037 648.631  20
 -11  -1  -2 19.2657 628.752  20
 -11   1  -3-1383.54 964.038  20
 -11  -1  -3 80.5683 530.803  20
 -11   1  -4-600.966 1147.18  20
 -11  -1  -4-407.998 504.656  20
 -11   1  -4-605.681 1275.76  19
 -11   1  -5-51.5517 1160.44  20
 -11  -1  -5 217.651 625.156  20
  11  -2 -11 195.015 414.633  12
 -11   2  11 3.19330 382.205  29
 -11  -2  11 457.977 397.831  29
 -11   2  10 2211.08 639.107  29
 -11  -2  10 1319.79 583.292  29
 -11   2   9-68.5949 482.020  29
 -11  -2   9 222.865 484.699  29
 -11   2   8 149.164 463.689  29
 -11  -2   8-10.4733 508.957  29
 -11  -2   7 662.737 565.518  17
 -11   2   7-159.461 475.442  29
 -11  -2   7-125.792 496.092  29
 -11   2   7 111.570 475.022  24
 -11  -2   6 974.815 652.211  17
 -11   2   6 302.452 466.264  29
 -11  -2   6 68.8884 483.957  29
 -11   2   6 1515.52 684.658  24
 -11  -2   5 64.8587 560.505  17
 -11  -2   5 96.7975 496.443  29
 -11   2   5-741.200 680.541  24
 -11  -2   4 1629.01 807.652  17
 -11   2   4 982.649 640.715  24
 -11  -2   3 981.065 653.195  17
 -11   2   3 806.333 599.093  24
 -11  -2   3 1906.71 720.824  24
 -11  -2   2 170.291 545.572  17
 -11   2   2 53.6170 572.088  24
 -11  -2   2 89.6852 629.573  24
 -11   2   1 3458.59 766.031  21
 -11   2   1 2762.31 954.807  20
 -11  -2   1 2653.01 835.932  17
 -11   2   0 5154.39 819.723  21
 -11   2   0 4306.86 1159.72  20
 -11  -2   0 4296.10 966.412  17
 -11   2  -1 1434.65 539.040  21
 -11  -2  -1 174.458 451.936  17
 -11   2  -2 298.330 1293.40  20
 -11   2  -3-2629.15 1556.66  20
 -11  -2  -3 227.215 532.239  20
 -11  -2  -4 949.499 494.224  20
 -11   2  -4-1517.49 1500.09  19
  11  -3 -10-597.178 450.422  12
 -11  -3  10-369.770 414.940  29
  11  -3  -9 18.0131 452.072  12
 -11  -3   9-13.0767 464.906  29
 -11   3   8 333.635 402.651  21
 -11  -3   8-473.428 480.297  29
 -11   3   7-328.974 504.731  21
 -11  -3   7-288.403 562.335  17
 -11   3   7 235.098 433.268  29
 -11  -3   7 158.570 439.137  29
 -11   3   6 1188.09 592.248  21
 -11  -3   6 1187.92 648.631  17
 -11  -3   6 830.234 553.830  29
 -11   3   5 408.863 511.646  21
 -11  -3   5-45.4313 557.979  17
 -11  -3   5-127.585 462.994  29
 -11   3   5-365.154 465.767  24
 -11   3   4-410.486 590.818  21
 -11  -3   4 393.133 539.162  17
 -11   3   3-443.143 557.031  21
 -11  -3   3 50.8772 533.632  17
 -11   3   2 226.604 507.449  21
 -11  -3   2 189.028 518.639  17
 -11   3   1 1556.01 634.424  21
 -11  -3   1 462.547 543.937  17
 -11   3   0 1963.30 615.800  21
 -11  -3   0 1373.29 698.513  17
 -11   3  -1 131.994 474.541  21
 -11  -3  -1 31.7265 473.990  17
 -11  -3  -2-903.944 596.717  17
 -11  -3  -3-30.0706 441.304  20
 -11   3  -3 1624.64 1376.34  19
 -11   3  -4-43.0245 1677.32  19
  11  -4  -9 158.241 380.340  11
 -11  -4   9 367.326 396.620  29
  11  -4  -8-466.735 409.577  11
 -11  -4   8 626.330 474.297  29
 -11  -4   7 549.706 453.372  17
  11  -4  -7-119.132 437.879  11
 -11  -4   7 392.045 436.575  29
 -11   4   6 460.858 427.036  21
 -11  -4   6 166.738 495.199  17
  11  -4  -6-127.870 397.738  11
 -11  -4   6-361.956 459.838  29
 -11   4   5 101.450 469.711  21
 -11  -4   5 148.011 495.207  17
  11  -4  -5-68.4256 469.165  11
 -11   4   4-1024.81 577.393  21
 -11  -4   4 113.836 478.541  17
 -11   4   3 129.002 516.857  21
 -11  -4   3 296.317 562.423  17
 -11   4   2 36.0737 437.965  21
 -11  -4   2 387.282 525.712  17
 -11   4   1-66.7943 441.875  21
 -11  -4   1-441.704 559.772  17
 -11   4   0 1518.43 545.492  21
 -11  -4   0 1384.88 609.318  17
 -11   4  -1 640.391 484.207  21
 -11  -4  -1 1157.70 566.240  17
 -11   4  -2-374.500 365.725  21
 -11  -4  -2 58.8920 379.233  17
 -11  -5   5 544.469 425.285  17
 -11   5   4 302.316 368.266  21
 -11  -5   4-587.954 462.146  17
 -11   5   3-111.383 399.745  21
 -11  -5   3-272.443 409.391  17
 -11   5   2 22.4572 399.888  21
 -11  -5   2 802.852 454.711  17
 -11   5   1-236.079 420.521  21
 -11  -5   1-156.687 414.610  17
 -11   5   0 146.325 351.088  21
 -11  -5   0 106.335 362.519  17
 -12   0  10 3705.19 659.652  29
 -12   0  10 3312.01 619.909  24
 -12   0   9-244.757 438.046  29
 -12   0   9 302.306 441.404  24
 -12   0   8 867.006 535.837  29
 -12   0   8 774.809 532.767  24
 -12   0   7-124.548 411.832  29
 -12   0   7-373.697 543.192  24
 -12   0   6 54.0463 523.608  24
 -12   0   5-276.908 596.354  24
 -12   0   4 532.520 531.691  24
 -12   0   3 128.638 524.404  24
 -12   0   2 160.551 484.623  20
 -12   0   2-321.098 543.410  24
 -12   0   1 387.149 567.475  20
 -12   0   1 304.765 467.252  24
 -12   0   0-119.235 553.206  20
 -12   0  -1-575.337 555.137  20
 -12   0  -2-142.130 502.711  20
 -12   0  -3-315.299 726.591  20
 -12   1  10 613.935 409.666  29
 -12  -1  10 1507.59 485.013  29
 -12  -1  10 1365.78 481.452  24
 -12   1   9 542.254 457.382  29
 -12  -1   9 384.120 430.920  29
 -12   1   9 489.981 436.252  24
 -12   1   8 1199.38 570.243  29
 -12  -1   8 228.571 429.165  29
 -12   1   8 758.399 514.482  24
 -12   1   7 199.313 445.669  29
 -12  -1   7-896.211 522.965  29
 -12   1   7-152.823 498.017  24
 -12   1   6 529.465 519.412  24
 -12  -1   6 342.975 577.313  24
 -12  -1   5 566.902 508.272  17
 -12   1   5 427.291 541.282  24
 -12  -1   5 832.073 601.994  24
 -12  -1   4 2347.69 724.637  17
 -12   1   4 1262.19 664.531  24
 -12  -1   4 2526.46 722.853  24
 -12  -1   3 11.8110 547.097  20
 -12  -1   3 1387.04 712.865  17
 -12   1   3 141.163 567.252  24
 -12  -1   3-573.946 639.350  24
 -12  -1   2 1081.56 551.771  20
 -12   1   2 142.333 567.590  24
 -12  -1   2 268.679 507.692  24
 -12   1   1 261.853 530.897  21
 -12   1   1-591.786 578.561  20
 -12  -1   1 290.110 532.193  20
 -12  -1   1 483.376 458.192  24
 -12   1   0 294.662 613.330  20
 -12  -1   0 486.379 595.954  20
 -12   1  -1 527.008 794.755  20
 -12  -1  -1 716.132 562.861  20
 -12   1  -2 1114.43 975.782  20
 -12  -1  -2 371.004 495.442  20
 -12   1  -3-181.767 1040.35  20
 -12  -1  -3 332.540 459.186  20
 -12   2   9 894.192 448.564  29
 -12  -2   9 868.660 502.171  29
 -12   2   8-125.634 473.759  29
 -12  -2   8 161.427 411.256  29
 -12   2   7-208.556 487.724  29
 -12  -2   7 420.764 440.597  29
 -12   2   7-31.3104 482.650  24
 -12  -2   6 481.546 491.138  17
 -12   2   6 166.967 531.963  24
 -12  -2   6-202.196 485.412  24
 -12  -2   5-268.997 496.362  17
 -12   2   5-38.5343 471.198  24
 -12  -2   5 514.689 534.222  24
 -12  -2   4-203.155 490.880  17
 -12   2   4 52.9337 491.469  24
 -12  -2   4 605.776 505.141  24
 -12   2   3 931.014 496.187  21
 -12  -2   3 1683.04 693.824  17
 -12  -2   3 600.122 548.188  24
 -12   2   2-684.371 506.141  21
 -12  -2   2-256.408 482.500  17
 -12   2   1 206.403 431.456  21
 -12  -2   1-226.545 470.960  17
 -12   2   0-577.045 464.222  21
 -12   2   0 211.825 1129.94  20
 -12  -2   0 463.190 528.342  20
 -12   2  -1 326.760 1164.69  20
 -12  -2  -1 47.9995 474.084  20
 -12  -2  -2 390.290 436.211  20
 -12  -2  -3 55.3022 371.531  20
 -12  -3   8-509.754 439.015  29
 -12   3   7-255.015 442.580  21
 -12  -3   7 746.242 429.432  29
 -12  -3   7 2.13810 482.519  24
 -12   3   6-358.757 424.535  21
 -12  -3   6 561.306 520.930  17
 -12  -3   6 292.033 425.863  24
 -12   3   5 620.911 490.038  21
 -12  -3   5 67.8150 455.550  17
 -12  -3   5 785.705 529.877  24
 -12   3   4-192.045 467.577  21
 -12  -3   4-360.546 500.845  17
 -12   3   3 179.351 455.719  21
 -12  -3   3-462.149 500.408  17
 -12   3   2 358.927 441.259  21
 -12  -3   2 670.168 503.446  17
 -12   3   1 866.465 455.866  21
 -12  -3   1 822.310 533.950  17
 -12   3   0 377.587 440.127  21
 -12  -3   0 845.988 450.315  17
 -12  -3  -1 38.9738 467.464  20
 -12   4   5 297.395 393.311  21
 -12  -4   5-88.8829 413.147  17
 -12   4   4-297.488 400.377  21
 -12  -4   4-397.572 419.204  17
 -12   4   3-365.897 438.853  21
 -12  -4   3 240.452 450.075  17
 -12   4   2-112.407 438.708  21
 -12  -4   2 822.927 478.160  17
 -12   4   1 337.423 379.362  21
 -12  -4   1 1052.14 469.397  17
 -13   0   8-19.0080 402.619  24
 -13   0   7 416.944 414.709  24
 -13   0   6-80.3147 480.134  24
 -13   0   5 2261.36 636.636  24
 -13   0   4-333.239 488.067  24
 -13   0   3-3.44780 462.033  24
 -13   0   1-261.776 462.139  20
 -13   0   0-102.157 534.652  20
 -13  -1   8 1329.15 479.013  24
 -13   1   7-687.211 460.739  24
 -13  -1   7 304.840 415.843  24
 -13   1   6 86.6055 398.566  24
 -13  -1   6 469.929 471.009  24
 -13   1   5 115.431 462.924  24
 -13  -1   5 1617.07 561.271  24
 -13   1   4-297.817 412.938  21
 -13   1   4-32.3554 449.815  24
 -13  -1   4 38.8664 423.599  24
 -13   1   3-250.511 405.380  21
 -13  -1   3 584.640 460.464  24
 -13   1   2-167.504 414.055  21
 -13  -1   2 598.989 446.732  20
 -13  -1   1-100.198 445.257  20
 -13  -1   0-346.519 432.480  20
 -13   2   6 1050.51 456.183  21
 -13  -2   6 1316.10 505.904  24
 -13   2   5-475.961 414.714  21
 -13  -2   5 108.116 387.711  24
 -13   2   4 185.357 389.746  21
 -13  -2   4 1055.71 438.040  17
 -13  -2   4-332.288 438.749  24
 -13   2   3 375.027 401.388  21
 -13  -2   3 434.535 462.017  17
 -13   2   2-171.114 377.710  21
 -13  -2   2-225.563 355.181  20
 -13  -2   1-704.618 437.553  20
   0   0   0    0.00    0.00   0

TITL exp_7394 in P2(1)/n
REM P2(1)/n (#14 in standard setting)
CELL 1.54184  11.199765   7.369620  12.501545  90.0000 104.4693  90.0000
ZERR    1.00   0.001264   0.001356   0.001772   0.0000   0.0122   0.0000
LATT  1
SYMM -x+1/2, y+1/2,-z+1/2
SFAC C H O S
UNIT 10.00 11.00 2.00 1.00
TREF
HKLF 4
END
;
_shelx_hkl_checksum   81346
