# Supplementary material for: Discovery, total syntheses and potent anti-inflammatory activity of pyrrolinone-fused benzoazepine alkaloids Asperazepanones A and B from Aspergillus candidus
Source: Commun Chem. 2022 Jul 6;5:80. doi: 10.1038/s42004-022-00696-2 (PMC9814288; doi:10.1038/s42004-022-00696-2)
Supplement: Supplementary file 4 — Supplementary Data 2 [file 42004_2022_696_MOESM4_ESM.cif]

 
data_exp_11434
 
_audit_creation_method            'SHELXL-2018/3'
_shelx_SHELXL_version_number      '2018/3'
_chemical_name_systematic         ?
_chemical_name_common             ?
_chemical_melting_point           ?
_chemical_formula_moiety          ?
_chemical_formula_sum
 'C10.40 H9.60 N1.60 O2.40' 
_chemical_formula_weight          195.40

loop_
 _atom_type_symbol
 _atom_type_description
 _atom_type_scat_dispersion_real
 _atom_type_scat_dispersion_imag
 _atom_type_scat_source
 'C'  'C'   0.0181   0.0091
 'International Tables Vol C Tables 4.2.6.8 and 6.1.1.4'
 'H'  'H'   0.0000   0.0000
 'International Tables Vol C Tables 4.2.6.8 and 6.1.1.4'
 'N'  'N'   0.0311   0.0180
 'International Tables Vol C Tables 4.2.6.8 and 6.1.1.4'
 'O'  'O'   0.0492   0.0322
 'International Tables Vol C Tables 4.2.6.8 and 6.1.1.4'
 
_space_group_crystal_system       orthorhombic
_space_group_IT_number            19
_space_group_name_H-M_alt         'P 21 21 21'
_space_group_name_Hall            'P 2ac 2ab'
 
_shelx_space_group_comment
;
The symmetry employed for this shelxl refinement is uniquely defined
by the following loop, which should always be used as a source of
symmetry information in preference to the above space-group names.
They are only intended as comments.
;
 
loop_
 _space_group_symop_operation_xyz
 'x, y, z'
 '-x+1/2, -y, z+1/2'
 '-x, y+1/2, -z+1/2'
 'x+1/2, -y+1/2, -z'
 
_cell_length_a                    8.1998(4)
_cell_length_b                    9.4915(4)
_cell_length_c                    14.9025(8)
_cell_angle_alpha                 90
_cell_angle_beta                  90
_cell_angle_gamma                 90
_cell_volume                      1159.84(10)
_cell_formula_units_Z             5
_cell_measurement_temperature     293(2)
_cell_measurement_reflns_used   1348
_cell_measurement_theta_min     5.5230
_cell_measurement_theta_max     70.4760
 
_exptl_crystal_description        block
_exptl_crystal_colour             yellow
_exptl_crystal_density_meas       ?
_exptl_crystal_density_method     ?
_exptl_crystal_density_diffrn     1.399          
_exptl_crystal_F_000              512
_exptl_transmission_factor_min    ?
_exptl_transmission_factor_max    ?
_exptl_crystal_size_max           0.120
_exptl_crystal_size_mid           0.110
_exptl_crystal_size_min           0.110
_exptl_absorpt_coefficient_mu     0.840
_shelx_estimated_absorpt_T_min    0.906
_shelx_estimated_absorpt_T_max    0.913
_exptl_absorpt_correction_T_min                   0.89748
_exptl_absorpt_correction_T_max                   1.00000
_exptl_absorpt_correction_type            multi-scan
_exptl_absorpt_process_details    sadabs
_exptl_absorpt_special_details    ?
_diffrn_ambient_temperature       293(2)
_diffrn_radiation_wavelength      1.54184
_diffrn_radiation_type            CuK\a
_diffrn_source                    'fine-focus sealed X-ray tube'
_diffrn_measurement_device_type   'Xcalibur, Eos, Gemini'
_diffrn_measurement_method        ?
_diffrn_detector_area_resol_mean  ?
_diffrn_reflns_number             2596
_diffrn_reflns_av_unetI/netI      0.0343
_diffrn_reflns_av_R_equivalents   0.0216
_diffrn_reflns_limit_h_min        -9
_diffrn_reflns_limit_h_max        9
_diffrn_reflns_limit_k_min        -9
_diffrn_reflns_limit_k_max        11
_diffrn_reflns_limit_l_min        -13
_diffrn_reflns_limit_l_max        17
_diffrn_reflns_theta_min          5.526
_diffrn_reflns_theta_max          67.216
_diffrn_reflns_theta_full         67.217
_diffrn_measured_fraction_theta_max   0.996
_diffrn_measured_fraction_theta_full  0.996
_diffrn_reflns_Laue_measured_fraction_max    0.996
_diffrn_reflns_Laue_measured_fraction_full   0.996
_diffrn_reflns_point_group_measured_fraction_max   0.772
_diffrn_reflns_point_group_measured_fraction_full  0.772
_reflns_number_total              1608
_reflns_number_gt                 1500
_reflns_threshold_expression      'I > 2\s(I)'
_reflns_Friedel_coverage          0.320
_reflns_Friedel_fraction_max      0.453
_reflns_Friedel_fraction_full     0.454
 
_reflns_special_details
;
 Reflections were merged by SHELXL according to the crystal
 class for the calculation of statistics and refinement.
 
 _reflns_Friedel_fraction is defined as the number of unique
 Friedel pairs measured divided by the number that would be
 possible theoretically, ignoring centric projections and
 systematic absences.
;
 
_computing_data_collection     'CrysAlisPro 1.171.40.53 (Rigaku OD, 2019)'
_computing_cell_refinement     'CrysAlisPro 1.171.40.53 (Rigaku OD, 2019)'
_computing_data_reduction      'CrysAlisPro 1.171.40.53 (Rigaku OD, 2019)'
_computing_structure_solution    'SHELXL-2018/3 (Sheldrick, 2018)'
_computing_structure_refinement 'SHELXL-2018/3 (Sheldrick, 2018)'
_computing_molecular_graphics     ?
_computing_publication_material   ?
_refine_special_details           ?
_refine_ls_structure_factor_coef  Fsqd
_refine_ls_matrix_type            full
_refine_ls_weighting_scheme       calc
_refine_ls_weighting_details
'w=1/[\s^2^(Fo^2^)+(0.0478P)^2^+0.1107P] where P=(Fo^2^+2Fc^2^)/3'
_atom_sites_solution_primary      ?
_atom_sites_solution_secondary    ?
_atom_sites_solution_hydrogens    geom
_refine_ls_hydrogen_treatment     constr
_refine_ls_extinction_method      none
_refine_ls_extinction_coef        .
_refine_ls_abs_structure_details
;
 Flack x determined using 347 quotients [(I+)-(I-)]/[(I+)+(I-)]
 (Parsons, Flack and Wagner, Acta Cryst. B69 (2013) 249-259).
;
_refine_ls_abs_structure_Flack    -0.1(3)
_chemical_absolute_configuration  rm
_refine_ls_number_reflns          1608
_refine_ls_number_parameters      165
_refine_ls_number_restraints      0
_refine_ls_R_factor_all           0.0406
_refine_ls_R_factor_gt            0.0374
_refine_ls_wR_factor_ref          0.0939
_refine_ls_wR_factor_gt           0.0913
_refine_ls_goodness_of_fit_ref    1.070
_refine_ls_restrained_S_all       1.070
_refine_ls_shift/su_max           0.000
_refine_ls_shift/su_mean          0.000
 
loop_
 _atom_site_label
 _atom_site_type_symbol
 _atom_site_fract_x
 _atom_site_fract_y
 _atom_site_fract_z
 _atom_site_U_iso_or_equiv
 _atom_site_adp_type
 _atom_site_occupancy
 _atom_site_site_symmetry_order  
 _atom_site_calc_flag
 _atom_site_refinement_flags_posn
 _atom_site_refinement_flags_adp
 _atom_site_refinement_flags_occupancy
 _atom_site_disorder_assembly
 _atom_site_disorder_group
N1 N 0.7449(3) 0.8170(2) 0.83883(16) 0.0356(5) Uani 1 1 d . . . . .
N2 N 0.6747(3) 1.1382(2) 0.95842(16) 0.0424(6) Uani 1 1 d . . . . .
H2A H 0.622822 1.195339 0.992907 0.051 Uiso 1 1 calc R U . . .
O1 O 0.9010(2) 1.27620(18) 0.93762(16) 0.0509(6) Uani 1 1 d . . . . .
O2 O 0.2518(2) 0.9032(2) 0.79657(17) 0.0645(7) Uani 1 1 d . . . . .
O3 O 0.8272(3) 0.5528(2) 0.89507(19) 0.0570(6) Uani 1 1 d . . . . .
H3 H 0.841406 0.467637 0.900235 0.086 Uiso 1 1 calc R U . . .
C1 C 0.6666(3) 0.5791(3) 0.8808(2) 0.0423(7) Uani 1 1 d . . . . .
C2 C 0.5501(4) 0.4739(3) 0.8862(2) 0.0506(8) Uani 1 1 d . . . . .
H2 H 0.582443 0.381761 0.897726 0.061 Uiso 1 1 calc R U . . .
C3 C 0.3870(4) 0.5036(3) 0.8748(2) 0.0515(8) Uani 1 1 d . . . . .
H3A H 0.310008 0.431788 0.877736 0.062 Uiso 1 1 calc R U . . .
C4 C 0.3390(3) 0.6401(3) 0.85903(19) 0.0454(7) Uani 1 1 d . . . . .
H4 H 0.228509 0.660648 0.854005 0.055 Uiso 1 1 calc R U . . .
C5 C 0.4527(3) 0.7479(3) 0.85047(19) 0.0371(6) Uani 1 1 d . . . . .
C6 C 0.3827(3) 0.8917(3) 0.83469(19) 0.0402(6) Uani 1 1 d . . . . .
C7 C 0.4634(3) 1.0222(3) 0.8691(2) 0.0415(7) Uani 1 1 d . . . . .
H7A H 0.382722 1.076232 0.901973 0.050 Uiso 1 1 calc R U . . .
H7B H 0.496515 1.078399 0.817910 0.050 Uiso 1 1 calc R U . . .
C8 C 0.6121(3) 1.0024(3) 0.92986(18) 0.0350(6) Uani 1 1 d . . . . .
H8 H 0.586051 0.942574 0.981495 0.042 Uiso 1 1 calc R U . . .
C9 C 0.8246(3) 1.1639(3) 0.92420(19) 0.0387(6) Uani 1 1 d . . . . .
C10 C 0.8745(3) 1.0424(3) 0.87399(19) 0.0385(6) Uani 1 1 d . . . . .
H10 H 0.972987 1.032444 0.843664 0.046 Uiso 1 1 calc R U . . .
C11 C 0.7544(3) 0.9447(3) 0.87809(17) 0.0332(6) Uani 1 1 d . . . . .
C12 C 0.6202(3) 0.7169(3) 0.85878(18) 0.0344(6) Uani 1 1 d . . . . .
C13 C 0.8746(3) 0.7776(3) 0.7757(2) 0.0479(7) Uani 1 1 d . . . . .
H13A H 0.892268 0.853143 0.734051 0.072 Uiso 1 1 calc R U . . .
H13B H 0.842849 0.694298 0.743605 0.072 Uiso 1 1 calc R U . . .
H13C H 0.973371 0.759453 0.808307 0.072 Uiso 1 1 calc R U . . .
 
loop_
 _atom_site_aniso_label
 _atom_site_aniso_U_11
 _atom_site_aniso_U_22
 _atom_site_aniso_U_33
 _atom_site_aniso_U_23
 _atom_site_aniso_U_13
 _atom_site_aniso_U_12
N1 0.0267(9) 0.0281(10) 0.0520(12) -0.0053(10) 0.0022(10) 0.0005(9)
N2 0.0428(12) 0.0307(11) 0.0537(13) -0.0102(11) 0.0019(11) 0.0064(11)
O1 0.0483(11) 0.0260(9) 0.0783(14) -0.0060(10) -0.0163(11) -0.0008(8)
O2 0.0332(10) 0.0599(13) 0.1003(18) 0.0160(14) -0.0211(12) -0.0014(11)
O3 0.0476(11) 0.0272(9) 0.0963(17) -0.0020(11) -0.0285(13) 0.0068(9)
C1 0.0401(15) 0.0336(14) 0.0533(16) -0.0014(13) -0.0124(14) -0.0007(12)
C2 0.0603(18) 0.0301(14) 0.0616(18) 0.0060(14) -0.0133(16) -0.0015(14)
C3 0.0494(16) 0.0447(16) 0.0604(18) 0.0080(15) -0.0033(15) -0.0188(14)
C4 0.0345(13) 0.0494(16) 0.0524(16) 0.0059(14) 0.0028(13) -0.0061(14)
C5 0.0321(12) 0.0387(13) 0.0405(13) 0.0018(13) 0.0002(12) -0.0023(11)
C6 0.0246(12) 0.0454(15) 0.0506(15) 0.0081(14) 0.0038(12) 0.0005(11)
C7 0.0345(13) 0.0347(14) 0.0553(17) 0.0000(13) 0.0011(13) 0.0112(12)
C8 0.0349(13) 0.0275(11) 0.0428(13) -0.0012(11) 0.0012(12) 0.0022(11)
C9 0.0375(13) 0.0281(12) 0.0503(15) 0.0005(12) -0.0107(13) 0.0042(11)
C10 0.0299(13) 0.0321(12) 0.0536(16) -0.0047(13) -0.0003(12) 0.0009(11)
C11 0.0291(12) 0.0286(11) 0.0419(13) 0.0026(11) -0.0036(12) 0.0048(11)
C12 0.0305(12) 0.0304(12) 0.0423(13) -0.0023(11) -0.0048(12) -0.0018(11)
C13 0.0324(13) 0.0405(15) 0.0706(18) -0.0148(14) 0.0085(14) 0.0042(13)
 
_geom_special_details
;
 All esds (except the esd in the dihedral angle between two l.s. planes)
 are estimated using the full covariance matrix.  The cell esds are taken
 into account individually in the estimation of esds in distances, angles
 and torsion angles; correlations between esds in cell parameters are only
 used when they are defined by crystal symmetry.  An approximate (isotropic)
 treatment of cell esds is used for estimating esds involving l.s. planes.
;
 
loop_
 _geom_bond_atom_site_label_1
 _geom_bond_atom_site_label_2
 _geom_bond_distance
 _geom_bond_site_symmetry_2
 _geom_bond_publ_flag
N1 C11 1.348(3) . ?
N1 C12 1.427(3) . ?
N1 C13 1.468(3) . ?
N2 C9 1.353(4) . ?
N2 C8 1.451(3) . ?
O1 C9 1.252(3) . ?
O2 C6 1.220(3) . ?
O3 C1 1.358(3) . ?
C1 C2 1.384(4) . ?
C1 C12 1.402(3) . ?
C2 C3 1.377(4) . ?
C3 C4 1.374(4) . ?
C4 C5 1.390(4) . ?
C5 C12 1.410(3) . ?
C5 C6 1.499(4) . ?
C6 C7 1.495(4) . ?
C7 C8 1.530(4) . ?
C8 C11 1.502(3) . ?
C9 C10 1.434(4) . ?
C10 C11 1.354(4) . ?
 
loop_
 _geom_angle_atom_site_label_1
 _geom_angle_atom_site_label_2
 _geom_angle_atom_site_label_3
 _geom_angle
 _geom_angle_site_symmetry_1
 _geom_angle_site_symmetry_3
 _geom_angle_publ_flag
C11 N1 C12 123.4(2) . . ?
C11 N1 C13 117.7(2) . . ?
C12 N1 C13 118.8(2) . . ?
C9 N2 C8 111.8(2) . . ?
O3 C1 C2 121.9(3) . . ?
O3 C1 C12 118.1(2) . . ?
C2 C1 C12 120.0(2) . . ?
C3 C2 C1 121.0(3) . . ?
C4 C3 C2 119.5(3) . . ?
C3 C4 C5 121.2(3) . . ?
C4 C5 C12 119.4(2) . . ?
C4 C5 C6 115.4(2) . . ?
C12 C5 C6 125.2(2) . . ?
O2 C6 C7 118.4(3) . . ?
O2 C6 C5 119.4(3) . . ?
C7 C6 C5 122.1(2) . . ?
C6 C7 C8 117.0(2) . . ?
N2 C8 C11 101.5(2) . . ?
N2 C8 C7 110.3(2) . . ?
C11 C8 C7 111.1(2) . . ?
O1 C9 N2 123.2(3) . . ?
O1 C9 C10 128.7(3) . . ?
N2 C9 C10 108.1(2) . . ?
C11 C10 C9 108.6(2) . . ?
N1 C11 C10 129.7(2) . . ?
N1 C11 C8 120.4(2) . . ?
C10 C11 C8 109.8(2) . . ?
C1 C12 C5 118.6(2) . . ?
C1 C12 N1 118.4(2) . . ?
C5 C12 N1 122.7(2) . . ?
 
_refine_diff_density_max    0.138
_refine_diff_density_min   -0.202
_refine_diff_density_rms    0.046

_shelx_res_file
;
TITL exp_11434 in P2(1)2(1)2(1)
    exp_11434.res
    created by SHELXL-2018/3 at 15:26:14 on 09-Sep-2020
CELL 1.54184   8.199808   9.491507  14.902508  90.0000  90.0000  90.0000
ZERR    5.00   0.000412   0.000442   0.000848   0.0000   0.0000   0.0000
LATT -1
SYMM -x+1/2,-y, z+1/2
SYMM -x, y+1/2,-z+1/2
SYMM  x+1/2,-y+1/2,-z
SFAC C  H  N  O
UNIT 52 48 8 12
OMIT  -3.00 134.50
L.S. 10
ACTA
BOND
FMAP 2
PLAN 5
size 0.11 0.12 0.11
WGHT    0.047800    0.110700
FVAR       8.44183
MOLE 1
N1    3    0.744854    0.817041    0.838831    11.00000    0.02666    0.02811 =
         0.05202   -0.00532    0.00216    0.00047
N2    3    0.674712    1.138172    0.958420    11.00000    0.04282    0.03066 =
         0.05368   -0.01023    0.00188    0.00642
AFIX  43
H2A   2    0.622822    1.195339    0.992907    11.00000   -1.20000
AFIX   0
O1    4    0.901040    1.276196    0.937622    11.00000    0.04832    0.02603 =
         0.07828   -0.00596   -0.01626   -0.00078
O2    4    0.251757    0.903152    0.796570    11.00000    0.03321    0.05989 =
         0.10033    0.01596   -0.02114   -0.00142
O3    4    0.827240    0.552774    0.895071    11.00000    0.04759    0.02721 =
         0.09630   -0.00198   -0.02848    0.00675
AFIX 147
H3    2    0.841406    0.467637    0.900235    11.00000   -1.50000
AFIX   0
C1    1    0.666568    0.579070    0.880793    11.00000    0.04015    0.03357 =
         0.05325   -0.00138   -0.01238   -0.00068
C2    1    0.550080    0.473911    0.886203    11.00000    0.06028    0.03009 =
         0.06157    0.00600   -0.01334   -0.00145
AFIX  43
H2    2    0.582443    0.381761    0.897726    11.00000   -1.20000
AFIX   0
C3    1    0.387036    0.503559    0.874797    11.00000    0.04942    0.04473 =
         0.06038    0.00801   -0.00330   -0.01879
AFIX  43
H3A   2    0.310008    0.431788    0.877736    11.00000   -1.20000
AFIX   0
C4    1    0.339016    0.640056    0.859033    11.00000    0.03453    0.04935 =
         0.05238    0.00588    0.00277   -0.00607
AFIX  43
H4    2    0.228509    0.660648    0.854005    11.00000   -1.20000
AFIX   0
C5    1    0.452674    0.747903    0.850469    11.00000    0.03209    0.03867 =
         0.04052    0.00177    0.00016   -0.00227
C6    1    0.382734    0.891659    0.834687    11.00000    0.02461    0.04539 =
         0.05062    0.00811    0.00378    0.00050
C7    1    0.463411    1.022163    0.869115    11.00000    0.03454    0.03472 =
         0.05533   -0.00005    0.00110    0.01118
AFIX  23
H7A   2    0.382722    1.076232    0.901973    11.00000   -1.20000
H7B   2    0.496515    1.078399    0.817910    11.00000   -1.20000
AFIX   0
C8    1    0.612134    1.002411    0.929860    11.00000    0.03491    0.02746 =
         0.04278   -0.00121    0.00122    0.00219
AFIX  13
H8    2    0.586051    0.942574    0.981495    11.00000   -1.20000
AFIX   0
C9    1    0.824644    1.163923    0.924204    11.00000    0.03748    0.02815 =
         0.05035    0.00048   -0.01066    0.00417
C10   1    0.874540    1.042448    0.873989    11.00000    0.02989    0.03206 =
         0.05362   -0.00466   -0.00031    0.00087
AFIX  43
H10   2    0.972987    1.032444    0.843664    11.00000   -1.20000
AFIX   0
C11   1    0.754402    0.944719    0.878087    11.00000    0.02909    0.02857 =
         0.04189    0.00258   -0.00361    0.00483
C12   1    0.620211    0.716929    0.858781    11.00000    0.03047    0.03043 =
         0.04229   -0.00227   -0.00478   -0.00185
C13   1    0.874559    0.777568    0.775739    11.00000    0.03243    0.04054 =
         0.07061   -0.01478    0.00854    0.00420
AFIX 137
H13A  2    0.892268    0.853143    0.734051    11.00000   -1.50000
H13B  2    0.842849    0.694298    0.743605    11.00000   -1.50000
H13C  2    0.973371    0.759453    0.808307    11.00000   -1.50000
AFIX   0
HKLF 4


REM  exp_11434 in P2(1)2(1)2(1)
REM wR2 = 0.0939, GooF = S = 1.070, Restrained GooF = 1.070 for all data
REM R1 = 0.0374 for 1500 Fo > 4sig(Fo) and 0.0406 for all 1608 data
REM 165 parameters refined using 0 restraints

END

WGHT      0.0478      0.1107

REM Highest difference peak  0.138,  deepest hole -0.202,  1-sigma level  0.046
Q1    1   0.8356  0.7169  0.6530  11.00000  0.05    0.14
Q2    1   0.3280  0.3849  0.8632  11.00000  0.05    0.13
Q3    1   0.1173  0.7030  0.9356  11.00000  0.05    0.13
Q4    1   0.6531  1.2675  1.0794  11.00000  0.05    0.13
Q5    1   0.2665  0.3150  0.8414  11.00000  0.05    0.12
;
_shelx_res_checksum   27451

_shelx_hkl_file
;
   0   0  -1 8.13640 24.5272   2
   0   0  -2 2706.13 154.843   2
   0   0  -3 43.3990 78.5922   2
   0   0  -5 46.6788 82.4459   1
   0   0  -5-80.0750 92.0418   2
   0   0   5 85.1447 55.1431   4
   0   0  -6 582.062 129.206   2
   0   0   6 573.178 97.9021   4
   0   0   7 11.4083 64.4263   4
   0   0   8 55625.7 1379.30   4
   0   0   9 48.7018 74.9873   4
   0   0  10 32249.0 1012.67   4
   0   0  12 20036.8 876.556   9
   0   0  13 94.7781 108.461   9
   0   0  14 6902.90 510.761   9
   0   0  15 136.362 136.873   9
   0   0  16 2369.37 283.814   9
   0   0  17-93.7606 116.246   9
   0  -1   0 84.3376 30.0353   3
   0   1  -1 4603.39 191.662   3
   0  -1   2 35034.2 820.523   1
   0   1  -2 35408.5 816.004   1
   0   1   3 999999. 18844.0   2
   0   1  -4 30253.4 857.931   1
   0   1  -5 52809.5 1371.11   1
   0   1   5 52202.0 1203.31   4
   0   1  -6 161215. 3555.32   1
   0  -1   6 163470. 3249.43   4
   0   1   6 162501. 3313.87   4
   0   1   7 170024. 3535.61   4
   0  -1   7 173047. 3472.97   4
   0  -1   8 20420.9 646.937   4
   0   1   8 18788.5 668.572   4
   0  -1   9 6481.22 351.635   4
   0   1   9 6028.26 371.231   4
   0   1  10 9791.59 506.882   4
   0   1  11 5422.01 392.839   4
   0   1  12 6091.44 458.159   9
   0  -1  12 5738.51 442.826   9
   0   1  12 6191.23 505.320   7
   0   1  13 5228.94 477.082   7
   0   1  13 5030.98 430.803   9
   0  -1  13 5453.61 449.582   9
   0  -1  14 111.178 126.823   9
   0   1  14 87.8922 102.459   9
   0   1  15 739.630 201.137   9
   0  -1  15 554.000 161.803   9
   0   1  16 487.150 167.254   9
   0  -1  16 199.247 110.950   9
   0   1  17 732.591 148.523   9
   0  -2   0 124123. 2457.37   3
   0   2  -1 5196.43 246.382   3
   0   2  -2 29614.7 829.341   3
   0  -2   2 31416.7 768.273   1
   0   2   3 315649. 5987.81   4
   0  -2   3 312448. 6088.63   1
   0   2  -3 308072. 6219.78   3
   0   2  -4 341192. 6823.23   3
   0   2   4 345436. 6803.06   2
   0   2   4 337445. 6547.23   4
   0   2   5 2625.20 257.017   2
   0   2   5 2623.30 189.700   4
   0   2   6 34276.5 930.421   4
   0   2   7 22848.4 741.947   4
   0   2   8 85922.3 2030.84   4
   0   2   9 15575.6 653.007   4
   0   2  10 52517.0 1494.19   4
   0   2  11 1596.27 226.932   4
   0   2  12 20235.6 893.072   9
   0   2  12 19804.9 941.819   7
   0  -2  12 19737.3 871.484   9
   0   2  13 3457.55 358.688   9
   0  -2  13 3298.69 340.596   9
   0   2  13 3129.65 360.062   7
   0  -2  14 6842.93 493.106   9
   0   2  14 7338.06 568.123   7
   0   2  14 7570.64 531.140   9
   0   2  15 98.7614 141.629   9
   0  -2  15 59.0229 104.110   9
   0   2  16 9991.73 562.331   9
   0   2  17 1345.70 191.277   9
   0   3   0 19.5403 43.8103   5
   0  -3   0 26.2110 39.2418   3
   0   3   1 23792.6 637.198   5
   0  -3  -1 23368.5 609.549   3
   0   3   2 7364.43 266.535   4
   0   3   2 6857.64 286.647   5
   0   3  -3 1101.09 159.097   3
   0   3   3 1321.79 120.079   4
   0  -3   4 487.036 102.199   1
   0   3   4 644.229 101.888   4
   0   3   5 5971.64 306.506   4
   0   3   6 22068.6 713.059   4
   0   3   7 27798.8 876.945   4
   0   3   8 2078.36 225.518   4
   0   3   9 1489.52 209.512   4
   0   3  10 910.291 180.989   4
   0   3  11 9295.89 558.873   4
   0   3  11 8772.81 542.108   9
   0   3  11 7805.77 563.613   7
   0   3  12 7468.34 560.993   7
   0   3  12 6685.64 489.216   9
   0   3  13 3889.70 415.673   7
   0   3  13 3514.04 358.045   9
   0   3  14 4985.36 412.726   9
   0   3  14 3544.74 395.116   7
   0   3  15-34.3708 95.9600   9
   0   3  16 5490.58 383.605   9
   0   4   0 106473. 2296.57   5
   0   4   1 12075.3 453.977   5
   0   4  -1 12331.6 466.779   5
   0   4   2 7240.14 287.065   4
   0   4  -2 7441.02 350.236   5
   0   4   2 6970.92 332.239   5
   0   4   3 10118.2 384.472   4
   0   4   3 10108.8 417.858   5
   0   4   4 101295. 2203.19   4
   0   4   5 1351.12 163.452   4
   0   4   6 21632.2 744.102   4
   0   4   7 7361.39 414.937   4
   0   4   8 22563.2 841.270   4
   0   4   9-0.91688 90.1449   4
   0   4  10 436.167 146.889   7
   0   4  10 536.421 151.526   4
   0   4  11-152.788 144.390   7
   0   4  12 1818.06 247.059   9
   0   4  12 1957.11 275.607   7
   0   4  13 806.182 179.195   9
   0   4  13 408.912 174.302   7
   0   4  14 5779.74 415.484   9
   0   4  14 4490.16 437.235   7
   0   4  15 271.382 123.789   7
   0   4  15 230.856 96.7962   9
   0   4  16 1975.59 200.833   9
   0   5   0-79.9734 78.7317   5
   0   5   1 20356.0 703.752   5
   0   5  -1 19933.6 704.148   5
   0   5  -2 3058.55 254.233   5
   0   5   2 3285.56 254.308   5
   0   5  -3 1727.44 198.926   5
   0   5  -4 1755.04 206.044   5
   0   5   4 2016.33 187.874   4
   0   5   5 2059.78 201.861   4
   0   5   6 3712.23 293.522   4
   0   5   7 4768.23 352.820   4
   0   5   8 1696.87 224.668   4
   0   5   9 3572.48 333.074   4
   0   5   9 3553.96 367.393   7
   0   5  10 783.069 189.862   7
   0   5  11-66.4136 126.916   7
   0   5  12 1282.23 245.421   7
   0   5  13 69.4928 128.876   7
   0   5  14 806.302 191.343   7
   0   5  15 547.627 163.729   7
   0   6   0 278.446 124.161   5
   0   6  -1 1092.13 181.566   5
   0   6   1 1409.59 194.129   5
   0   6  -2 18182.1 729.605   5
   0   6   2 18247.9 731.920   5
   0   6  -3 1074.48 182.571   5
   0   6  -4 973.728 168.658   5
   0   6  -5 30628.5 1049.15   5
   0   6  -6 4367.50 355.793   5
   0   6  -7 5837.25 419.114   5
   0   6  -8 1073.97 186.409   5
   0   6   8 1393.83 230.258   7
   0   6   9 185.232 127.002   7
   0   6  10 1216.77 229.139   7
   0   6  11 432.286 163.414   7
   0   6  12 1686.88 276.174   7
   0   6  13 172.768 139.113   7
   0   6  14 288.446 150.247   7
   0   6  15 429.798 129.707   7
   0   7   0 35.5029 98.5468   5
   0   7   1 4653.80 370.994   5
   0   7  -1 4739.89 378.429   5
   0   7  -2 13087.0 645.617   5
   0   7  -3 20730.4 853.230   5
   0   7  -4 57117.0 1655.89   5
   0   7   5 76.4040 83.7449   7
   0   7  -5-38.3092 79.7491   5
   0   7   6 4706.67 421.750   7
   0   7  -6 3859.18 356.536   5
   0   7  -7 974.390 184.926   5
   0   7   7 659.427 166.631   7
   0   7   8 494.115 156.701   7
   0   7   9 778.083 215.668   7
   0   7  10 6691.53 519.039   7
   0   7  11 1428.23 249.766   7
   0   7  12 1149.67 215.122   7
   0   7  13 459.725 133.198   7
   0   7  14 382.012 114.193   7
   0   8   0 975.649 186.625   5
   0   8  -1 17952.0 831.416   5
   0   8  -2 518.357 141.026   5
   0   8   2 577.390 163.073  10
   0   8  -3 4655.35 398.953   5
   0   8  -4 3507.66 346.408   5
   0   8   4 4727.48 430.763   7
   0   8   5 13315.7 740.683   7
   0   8   6 708.431 189.915   7
   0   8   7 1572.44 260.564   7
   0   8   8 4092.37 404.864   7
   0   8   9 2269.79 305.807   7
   0   8  10 4431.13 384.860   7
   0   8  11 901.288 183.387   7
   0   8  12 178.615 108.029   7
   0   8  13 1250.48 164.468   7
   0   9   0 102.228 102.962  10
   0   9   1 15505.2 771.870  10
   0   9   2 4978.27 415.696  10
   0   9   3 2743.82 322.928   7
   0   9   4 2084.58 282.950   7
   0   9   5 1610.76 259.425   7
   0   9   6 4960.02 421.833   7
   0   9   7 272.079 111.294   7
   0   9   8 3156.17 324.563   7
   0   9  -8 3411.10 301.717  10
   0   9   9 295.364 117.399   7
   0   9  10 28.5784 76.6466   7
   0   9  11 1173.82 157.274   7
   0  10   0 2057.06 260.241  10
   0  10  -1 80.3933 118.702  10
   0  10   1 65.3640 82.1536   7
   0  10   1 45.4581 110.274  10
   0  10   2 2997.11 305.764   7
   0  10  -2 2768.69 309.632  10
   0  10   2 2472.75 271.173  10
   0  10   3 310.328 111.803   7
   0  10  -3 562.714 160.832  10
   0  10   4 3105.11 304.057   7
   0  10  -4 3121.49 317.814  10
   0  10  -5 10234.4 559.182  10
   0  10   5 10773.5 562.512   7
   0  10  -6 607.526 164.554  10
   0  10   6 309.776 107.192   7
   0  10  -7 2129.81 229.288  10
   0  10   7 2591.70 246.172   7
   0  10   8 2746.60 234.122   7
   0  10  -8 2235.77 204.321  10
   0  11   0 75.9046 91.7536  10
   0  11  -1 2824.80 257.527  10
   0  11   1 2523.05 235.344  10
   0  11  -2 4240.14 313.766  10
   0  11  -3 2388.00 242.035  10
   0  11  -4 33.6538 84.8451  10
   0  11  -5 4846.14 303.946  10
   1   0  -1 201131. 3965.87   2
  -1   0   1 209156. 3970.16   2
   1   0  -2 555352. 10484.1   3
  -1   0   2 553465. 10515.3   2
  -1   0   2 540742. 10485.4   3
   1   0  -2 565135. 10512.2   2
   1   0  -3 176135. 3513.48   3
  -1   0  -3 172668. 3522.87   1
   1   0  -3 170270. 3567.11   2
   1   0   4 448539. 8435.32   4
  -1   0  -4 437606. 8584.09   2
   1   0  -4 445844. 8727.69   2
  -1   0  -4 448147. 8663.81   1
  -1   0  -5 294803. 6065.11   1
   1   0  -5 290274. 6122.28   2
   1   0   5 301002. 5794.92   4
  -1   0  -5 289319. 6002.16   2
   1   0   6 10562.8 398.482   4
  -1   0  -6 10971.1 543.393   2
   1   0   7 203.163 81.8366   4
   1   0   8 2119.32 194.502   4
   1   0   9 51945.6 1366.18   4
   1   0  10 1086.37 165.954   4
   1   0  11-8.39098 108.170   4
  -1   0  12 550.362 149.029   9
   1   0  12 409.425 122.117   9
   1   0  13 894.115 192.682   9
  -1   0  13 1312.49 228.686   9
  -1   0  14 611.641 178.472   9
   1   0  14 501.390 147.863   9
   1   0  15-73.3343 124.116   9
  -1   0  15 47.6670 112.500   9
  -1   0  16 959.417 202.804   9
   1   0  16 1154.96 207.258   9
   1   0  17 15.5741 98.4116   9
   1  -1  17 216.847 98.8912   9
   1  -1  16 2542.87 279.942   9
  -1   1  16 3089.55 320.182   9
  -1   1  15 56.7351 119.810   9
   1  -1  15 162.737 118.611   9
   1  -1  14 1273.77 233.374   9
  -1   1  14 1299.79 220.330   9
   1  -1  13 3226.79 345.903   9
  -1   1  13 3186.72 344.113   9
  -1   1  12 10851.0 661.246   7
  -1   1  12 9553.12 587.585   9
   1  -1  12 9752.37 587.084   9
   1  -1   8 27402.8 807.717   4
   1  -1   7 48942.3 1176.76   4
  -1   1   7 47954.7 1239.69   4
   1   1  -6 22130.0 821.096   1
  -1   1   6 22671.8 690.687   4
   1  -1   6 23737.3 642.438   4
  -1   1   5 93241.1 1998.59   4
  -1  -1  -5 89671.3 2197.72   1
  -1   1   5 91991.4 2273.34   2
   1   1  -5 97480.3 2269.82   3
   1   1  -5 87658.2 2253.39   2
   1  -1   5 97107.1 1937.70   4
   1   1  -5 92577.9 2149.96   1
  -1   1   4 5489.84 343.843   2
   1  -1   4 5596.87 334.938   1
  -1  -1  -4 4952.90 304.166   1
  -1   1   4 5680.60 248.225   4
   1   1  -4 4471.34 312.423   2
   1   1  -4 5070.92 323.907   3
  -1  -1  -3 92622.0 2028.38   1
  -1  -1  -2 251852. 4894.54   1
  -1   1   1 1977.12 96.7697   3
  -1  -1  -1 2032.79 117.814   1
   1   1   0 24768.6 519.616   1
  -1  -1   2 248474. 4800.63   3
   1   1   2 238739. 4623.54   2
   1   1   3 96062.8 2041.56   2
   1  -1  -3 100810. 2052.10   3
   1   1   4 4847.13 226.358   4
   1   1   5 92036.3 2031.53   4
   1  -1  -5 104983. 2239.11   3
   1  -1  -6 25482.0 856.816   3
   1   1   6 20037.7 645.425   4
   1   1   7 47018.2 1201.04   4
   1   1   8 25631.4 818.613   4
   1   1   9 27704.2 901.876   4
   1   1  10 27219.3 937.447   4
   1   1  11 3009.08 289.210   4
  -1  -1  12 10356.5 609.415   9
  -1  -1  12 10288.5 594.711  11
   1   1  12 9984.45 643.566   7
   1   1  12 11188.5 599.950   4
   1   1  12 10086.0 607.151   9
   1   1  13 3602.65 396.073   7
  -1  -1  13 3581.84 371.995   9
   1   1  13 4219.39 365.547   4
   1   1  13 3230.20 347.288   9
   1   1  14 1315.67 236.729   9
  -1  -1  14 1160.84 232.382   9
   1   1  15-16.2223 108.178   9
  -1  -1  15 75.4051 106.300   9
   1   1  16 2720.48 301.053   9
   1   1  17 581.411 148.365   9
   1   1  18 231.808 90.3604   9
   1  -2  16 125.161 109.011   9
  -1   2  16 161.593 102.512   9
   1  -2  15 1544.45 238.588   9
  -1   2  15 1719.58 260.669   9
  -1   2  14 1548.01 255.384   9
   1  -2  14 1613.88 235.361   9
  -1   2  13 3217.65 372.929   7
  -1   2  13 2640.50 307.564   9
   1  -2  13 2602.81 310.767   9
  -1   2  12 8525.72 595.520   7
   1  -2  12 8709.19 544.950   9
  -1   2  12 8510.14 550.118   9
  -1   2   8 10032.1 486.944   4
  -1   2   7 40184.9 1112.66   4
  -1   2   6 71027.7 1645.43   4
   1   2  -6 68587.0 1754.69   1
  -1   2   5 79946.3 1775.42   4
  -1  -2  -5 79100.2 1980.36   1
   1   2  -5 79146.1 1846.91   1
  -1   2   4 41736.1 1024.64   4
   1   2  -4 41716.8 1043.37   1
   1  -2   4 41541.9 1178.05   1
   1   2  -4 44452.3 1264.52   3
  -1   2   4 43678.7 1279.51   2
  -1   2   3 54599.9 1227.71   4
   1  -2   3 55619.6 1389.74   1
  -1   2   0 8888.78 295.411   5
  -1  -2   1 144598. 3094.11   3
  -1   2  -1 150498. 2918.55   5
  -1  -2   2 3088.71 238.998   3
   1   2   2 3252.88 163.851   4
  -1   2  -2 3435.86 167.070   5
   1   2   3 54565.6 1343.13   2
   1   2   3 55207.0 1251.39   4
   1   2   4 41638.6 1017.96   4
   1  -2  -4 43540.8 1027.77   3
   1   2   5 81850.7 1950.80   2
   1   2   5 79387.3 1778.08   4
   1   2   6 70610.3 1634.89   4
   1   2   7 39145.3 1080.48   4
   1   2   8 9678.42 466.878   4
   1   2   9 9998.05 508.307   4
   1   2  10 7771.33 464.818   4
   1   2  11 390.945 135.130   4
   1   2  12 8917.34 611.896   7
  -1  -2  12 8899.12 561.658   9
   1   2  12 8271.62 544.408   9
  -1  -2  12 8744.25 561.589  11
   1   2  12 9478.36 558.769   4
  -1  -2  13 2973.33 336.048   9
   1   2  13 3088.01 336.264   9
   1   2  13 2836.33 357.850   7
  -1  -2  14 1683.90 253.745   9
   1   2  14 1960.16 294.571   7
   1   2  14 1784.90 267.871   9
   1   2  15 2052.23 279.625   9
   1   2  16 234.242 117.411   9
   1   2  17 394.792 108.436   9
  -1   3  15 3804.05 340.402   9
  -1   3  14 717.338 204.632   7
  -1   3  14 534.593 146.029   9
  -1   3  13 6420.43 515.349   7
  -1   3  13 5758.04 459.200   9
  -1   3  12 3612.16 391.148   7
  -1   3  12 3682.13 355.208   9
  -1   3  11 1732.41 261.608   7
  -1   3  11 1878.34 251.183   9
  -1   3   7 48295.4 1314.44   4
  -1   3   6 4822.93 303.643   4
  -1   3   5 1619.46 169.396   4
   1  -3   4 37099.7 1121.36   1
  -1   3   4 36176.3 949.906   4
   1  -3   3 137037. 3003.90   1
  -1   3   1 45167.3 1073.70   5
  -1   3   0 53851.5 1228.21   5
  -1  -3   1 42819.1 1202.78   3
  -1   3  -1 44417.0 1049.99   3
   1   3   1 45232.0 989.291   4
   1   3   1 45168.4 1049.26   5
  -1   3  -1 45229.1 1060.09   5
  -1   3  -2 61963.5 1463.67   3
   1   3   2 60358.6 1343.70   5
  -1  -3   2 61165.4 1587.07   3
  -1   3  -2 59428.6 1360.90   5
   1   3   2 61022.4 1322.11   4
  -1   3  -3 133400. 2899.76   3
   1   3   3 132849. 2666.30   5
   1   3   3 130144. 2688.70   4
  -1   3  -3 130869. 2697.37   5
  -1   3  -4 38295.4 1156.65   3
  -1   3  -4 35314.0 913.884   5
   1   3   4 36686.5 1128.70   2
   1   3   4 36114.0 935.324   4
   1   3   5 1797.01 174.727   4
   1   3   6 4454.83 288.777   4
   1   3   7 47211.1 1280.59   4
   1   3   8 4648.29 338.839   4
   1   3   9 549.862 149.411   4
   1   3  10 2252.72 274.446   4
   1   3  11 1910.05 255.545   9
   1   3  11 1751.96 267.471   7
   1   3  11 1696.89 240.650   4
  -1  -3  11 1916.46 260.343  11
   1   3  12 3572.39 349.614   4
   1   3  12 3965.33 400.184   7
  -1  -3  12 3578.63 364.160  11
  -1  -3  12 3457.13 336.814   9
   1   3  12 3556.28 358.668   9
   1   3  13 5545.61 494.831   7
   1   3  13 5771.61 456.022   9
   1   3  14 389.751 162.621   7
   1   3  14 549.621 157.630   9
   1   3  15 4379.66 369.206   9
   1   3  15 4014.63 388.288   7
   1   3  16 2842.02 278.260   9
   1   3  17 1037.90 158.870   9
  -1   4  14-8.54218 112.521   7
  -1   4  13 1206.65 241.403   7
  -1   4  12 2974.27 353.219   7
  -1   4  11-46.8045 112.722   7
  -1   4  10 1461.05 237.031   7
  -1   4   1 26442.9 783.138   5
  -1  -4  -1 27011.0 871.717   3
  -1  -4   0 92407.8 2204.05   3
  -1   4   0 93957.4 2065.00   5
   1   4   0 94618.1 2064.29   5
  -1  -4   1 29815.7 972.347   3
   1   4   1 28137.4 800.867   5
  -1   4  -1 27882.2 803.207   5
   1   4   2 49131.9 1115.97   4
  -1   4  -2 46490.7 1191.30   5
   1   4   2 46757.7 1173.83   5
  -1   4  -3 101153. 2232.27   5
   1   4   3 100725. 2200.89   5
   1   4   3 103374. 2178.38   4
  -1   4  -4 27936.9 833.960   5
   1   4   4 28309.3 809.730   4
  -1   4  -5 32362.9 910.574   5
   1   4   5 29694.7 899.531   4
  -1   4  -6 381.465 108.912   5
   1   4   6 230.349 88.8508   4
   1   4   7 15509.4 638.964   4
   1   4   8 5066.37 363.235   4
   1   4   9 2247.02 265.107   4
  -1  -4  10 1778.48 248.666  11
   1   4  10 1426.97 222.718   4
   1   4  10 1146.03 212.071   7
   1   4  11 174.565 92.5680   4
   1   4  11 158.257 118.780   7
  -1  -4  11 284.800 106.160  11
   1   4  11 280.393 114.655   9
   1   4  12 3457.29 394.624   7
   1   4  12 2613.00 299.582   9
   1   4  13 1587.41 271.738   7
   1   4  13 1174.15 206.621   9
   1   4  14 203.356 126.447   9
   1   4  14-136.525 167.557   7
   1   4  15 1245.43 232.512   7
   1   4  15 1373.57 201.732   9
   1   4  16 326.556 98.5030   9
  -1   5  14 17.4359 109.256   7
  -1   5  13 938.767 238.333   7
  -1   5  12 2459.90 310.372   7
  -1   5  11 3071.06 354.591   7
  -1   5  10 1279.38 240.109   7
  -1   5   9 3649.09 371.874   7
   1   5  -1 33645.5 995.096   5
  -1   5   1 32986.0 994.977   5
  -1   5   0 88187.0 2064.95   5
   1   5   0 89014.3 2060.89   5
   1   5   1 33823.1 988.208   5
  -1   5  -1 33498.2 990.188   5
   1   5   2 28897.6 880.605   5
  -1   5  -2 28409.2 892.316   5
   1   5   3 70548.9 1694.32   5
  -1   5  -3 68753.5 1711.90   5
   1   5   4 6271.89 340.062   4
  -1   5  -4 6233.11 365.963   5
   1   5   5 3805.09 282.224   4
  -1   5  -5 3502.09 280.114   5
   1   5   6 2153.44 222.191   4
  -1   5  -6 2090.62 221.482   5
   1   5   7 17151.2 712.091   4
   1   5   8 13668.4 653.823   4
  -1  -5   9 3675.61 340.515  11
   1   5   9 3615.35 337.329   4
   1   5   9 3554.23 373.899   7
   1   5  10 1041.74 204.707   7
   1   5  10 1150.42 194.201   4
  -1  -5  10 1151.67 212.605  11
   1   5  11 2548.01 323.400   7
   1   5  12 2895.74 353.345   7
   1   5  13 792.803 224.895   7
   1   5  14 119.336 125.309   7
   1   5  15 1904.33 247.909   7
  -1   6  14 4351.88 350.185   7
  -1   6  13 1068.41 206.199   7
  -1   6  12 1607.74 261.178   7
  -1   6  11 1630.33 257.769   7
  -1   6  10 22456.2 1002.30   7
   1   6  -9 2774.84 305.514   5
  -1   6   9 3130.48 351.939   7
  -1   6   8 4622.91 419.340   7
   1   6  -5 19038.8 796.599   5
   1   6  -4 1827.94 233.939   5
   1   6  -3 11493.2 578.122   5
   1   6  -2 1594.95 214.192   5
   1   6  -1 7944.79 459.097   5
   1   6   0 2729.04 266.814   5
  -1   6   0 2572.33 255.350   5
  -1   6  -1 7010.70 430.863   5
   1   6   1 8302.06 453.419   5
  -1   6  -2 1701.15 229.229   5
   1   6   2 1679.90 205.287   5
  -1   6  -3 11391.6 554.423   5
   1   6   3 11478.8 553.725   5
  -1   6  -4 1776.13 218.048   5
  -1   6  -5 19730.9 782.563   5
  -1   6  -6 27515.0 975.027   5
   1   6   7 8819.22 589.543   7
   1   6   8 4343.21 414.647   7
   1   6   8 3711.39 338.542   4
   1   6   9 2493.33 291.673   4
   1   6   9 2044.10 284.775   7
   1   6  10 22995.3 1034.80   7
   1   6  11 1276.08 256.504   7
   1   6  12 1397.87 255.563   7
   1   6  13 1840.21 274.546   7
   1   6  14 4033.90 355.685   7
   1   6  15 2004.21 224.249   7
  -1   7  13 775.106 156.546   7
  -1   7  12 851.912 164.381   7
  -1   7  11 1444.87 236.311   7
  -1   7  10 1607.56 262.958   7
  -1   7   9 385.012 150.232   7
  -1   7   8 4206.64 403.766   7
   1   7  -7 4341.05 388.479   5
  -1   7   7 4634.07 414.368   7
  -1   7   6 9120.79 584.962   7
   1   7  -6 8014.77 524.082   5
   1   7  -5 6534.86 469.322   5
  -1   7   5 6523.45 480.556   7
   1   7  -4 9344.20 555.108   5
   1   7  -3 621.324 158.256   5
   1   7  -2 30297.7 1083.14   5
   1   7  -1 16234.2 736.893   5
   1   7   0 67171.0 1832.90   5
   1   7   1 16423.0 732.122   5
  -1   7  -1 16506.0 743.705   5
   1   7   2 32774.4 1112.58   5
  -1   7  -2 30561.5 1096.66   5
  -1   7  -3 589.807 155.093   5
  -1   7  -4 8422.97 513.239   5
  -1   7  -5 7041.37 471.045   5
  -1   7  -6 8202.55 510.704   5
   1   7   6 7750.05 558.788   7
   1   7   7 4513.56 439.355   7
   1   7   8 3708.49 387.600   7
   1   7   9 453.874 187.063   7
   1   7  10 1570.92 266.018   7
   1   7  11 1781.42 272.538   7
   1   7  12 908.465 215.699   7
   1   7  13 586.843 159.759   7
   1   7  14 631.338 137.767   7
  -1   8  12 210.782 95.6577   7
  -1   8  11 487.506 132.953   7
  -1   8  10 1579.21 224.189   7
  -1   8   9 2304.71 278.299   7
  -1   8   8 262.248 136.742   7
  -1   8   7 15016.7 764.149   7
  -1   8   6 35055.1 1263.72   7
   1   8  -4 8155.96 539.420   5
  -1   8   3 30595.3 1125.41  10
   1   8  -3 27685.0 1087.05   5
   1   8  -2 36834.2 1287.42   5
  -1   8   2 37882.9 1306.42  10
  -1   8   1 12648.0 694.454  10
   1   8  -1 14014.9 711.221   5
   1   8   0 17832.9 825.618   5
  -1   8   0 17453.9 821.010  10
   1   8   1 15431.5 747.921   5
  -1   8  -1 13266.6 713.482  10
  -1   8  -2 36715.6 1274.60   5
  -1   8  -3 26922.4 1056.27   5
  -1   8  -4 8708.75 550.571   5
   1   8   5 4863.31 444.534   7
   1   8   6 33156.8 1279.49   7
  -1   8  -7 14017.7 711.525  10
   1   8   7 13245.5 754.960   7
   1   8   8 528.308 184.509   7
   1   8   9 2572.76 327.324   7
   1   8  10 1616.39 253.653   7
   1   8  11 598.572 153.019   7
   1   8  12 188.856 102.006   7
   1   8  13 646.478 121.928   7
  -1   9   3 10100.1 595.676  10
  -1   9   2 1753.63 265.626  10
  -1   9   1 8780.16 567.463  10
  -1   9   0 9040.38 586.118  10
  -1   9  -1 9104.62 582.101  10
  -1   9  -2 1233.63 233.664  10
   1   9   2 1063.77 192.250  10
  -1   9  -3 10921.1 646.258  10
  -1   9  -4 3822.66 372.204  10
   1   9   4 3544.29 376.060   7
   1   9   5 2151.86 298.553   7
  -1   9  -5 2539.35 300.685  10
   1   9   6 2762.31 329.030   7
  -1   9  -6 2075.87 268.489  10
  -1   9  -7 2244.16 260.477  10
   1   9   7 2483.15 310.212   7
  -1   9  -8 1021.05 167.395  10
   1   9   8 916.020 200.681   7
   1   9   9 9263.18 535.028   7
   1   9  10 2327.06 250.019   7
   1   9  11 509.797 114.711   7
   1  10  -8 1874.34 194.038  10
   1  10  -7 4212.37 313.276  10
   1  10  -6 421.223 129.700  10
  -1  10   3 3637.11 322.959  10
  -1  10   2 7394.76 479.898  10
   1  10  -2 7149.49 487.048  10
   1  10  -1 2429.39 289.009  10
  -1  10   1 2450.61 290.253  10
   1  10   0 5693.11 420.306  10
  -1  10   0 5394.68 422.343  10
  -1  10  -1 2225.61 280.443  10
   1  10   1 2484.80 267.778  10
   1  10   2 6999.19 487.373   7
  -1  10  -2 5844.93 436.852  10
   1  10   3 3755.60 344.272   7
  -1  10  -3 2978.87 308.905  10
   1  10   4 740.094 154.423   7
  -1  10  -4 760.468 174.322  10
  -1  10  -5 2002.83 251.032  10
   1  10   5 2546.65 280.067   7
   1  10   6 233.857 122.447   7
  -1  10  -6 360.850 116.395  10
   1  10   7 3985.85 322.540   7
  -1  10  -7 4558.06 317.355  10
   1  10   8 1542.61 182.659   7
   1  11  -5 470.074 103.508  10
   1  11  -4 760.679 135.768  10
   1  11  -3 2546.21 234.353  10
   1  11  -2 2576.55 237.626  10
  -1  11   2 2480.25 224.390  10
   1  11  -1 715.799 139.658  10
  -1  11   1 705.034 132.906  10
   1  11  -1 561.110 118.809   7
   1  11   0 29.5332 93.0550  10
  -1  11   0 72.0019 80.5271  10
   1  11   0-180.758 100.608   7
   1  11   1 899.026 146.708  10
   1  11   1 510.500 117.276   7
  -1  11  -1 593.374 139.387  10
   1  11   2 2274.17 223.019   7
  -1  11  -2 2120.22 227.981  10
   1  11   3 2423.16 229.247   7
  -1  11  -3 2591.11 242.433  10
  -1  11  -4 842.415 146.059  10
   1  11   4 966.188 143.900   7
  -1  11  -5 759.944 124.477  10
  -2   0   0 212342. 4096.11   2
   2   0  -1 143299. 2856.94   6
  -2   0   1 144622. 2910.78   2
  -2   0   2 8359.85 364.416   2
   2   0  -2 8242.27 300.262   6
   2   0   2 8463.88 388.994   1
  -2   0   2 8739.40 394.212   3
   2   0  -3 246581. 4764.49   6
   2   0  -3 245846. 4993.43   2
   2   0   3 256244. 4991.54   1
   2   0   4 160.062 75.2403   1
  -2   0  -4 145.859 53.9196   2
  -2   0  -5 28799.3 861.012   2
   2   0   5 29858.5 799.924   4
   2   0   6-55.4966 66.3715   4
   2   0   7 613.166 112.512   4
   2   0   8 2865.01 243.155   4
   2   0   9 1634.12 187.407   4
   2   0  10 1587.77 201.128   4
   2   0  11 1421.11 199.013   4
  -2   0  12 390.815 115.254  11
  -2   0  12 646.345 171.815   9
   2   0  12 418.780 138.404   9
   2   0  13 2877.31 331.325   9
  -2   0  13 3328.69 340.582  11
  -2   0  13 3020.20 351.122   9
  -2   0  14 387.929 162.832   9
   2   0  14 671.831 179.500   9
   2   0  15-32.3665 107.069   9
   2   0  16-64.7084 106.056   9
   2   0  17 17.8316 89.3954   9
   2  -1  17 349.381 99.5045   9
   2  -1  16 2943.28 291.665   9
   2  -1  15 90.9684 115.609   9
   2  -1  14 1330.91 233.780   9
  -2   1  14 1257.03 226.052   9
   2  -1  13 466.090 140.429   9
  -2   1  13 407.394 151.124   9
  -2   1  12 472.807 155.611   9
   2  -1  12 361.388 116.861   9
   2  -1   8 6056.81 332.225   4
   2  -1   7 4587.34 274.839   4
   2  -1   6 38419.0 986.076   4
   2  -1   5 58140.9 1324.46   4
   2   1  -5 57422.8 1277.18   6
   2   1  -4 35210.1 1096.65   2
   2   1  -4 33264.0 815.994   6
  -2   1   4 35189.6 1122.99   2
   2  -1   4 37305.6 1106.21   1
   2  -1   3 106414. 2191.17   6
   2  -1   3 109785. 2436.88   1
  -2   1   3 104822. 2289.85   3
   2   1  -3 104314. 2143.97   6
  -2   1   3 110360. 2470.86   2
   2   1  -3 105248. 2394.59   2
  -2   1   2 95179.2 2150.99   2
   2  -1   2 96622.6 1961.91   6
  -2   1   2 90933.4 2014.91   3
   2   1  -2 95221.8 2080.61   2
   2   1  -1 24362.1 611.280   6
   2   1  -1 24815.6 659.233   2
   2   1   0 8582.58 308.207   6
   2   1   0 9571.40 271.899   2
   2   1   1 23156.4 663.621   1
   2   1   1 25953.8 646.556   6
   2   1   2 93656.4 2025.56   1
  -2  -1   2 89777.4 2130.45   3
  -2  -1   3 101338. 2359.33   3
  -2  -1   4 34531.8 1107.56   3
   2   1   5 55651.4 1325.84   4
   2   1   6 38344.2 1026.43   4
   2   1   7 4716.68 301.523   4
   2   1   8 6302.53 371.160   4
   2   1   9 4110.08 305.947   4
   2   1  10 96.3069 89.7587   4
   2   1  11 1005.51 176.311   4
  -2  -1  12 596.905 171.582   9
   2   1  12 350.395 132.780   9
   2   1  12 517.877 157.591   7
   2   1  12 674.156 160.358   4
  -2  -1  12 611.012 173.077  11
  -2  -1  13 432.978 137.808  11
  -2  -1  13 440.081 153.040   9
   2   1  13 345.887 161.673   7
   2   1  13 289.518 108.063   9
   2   1  14 1419.43 240.978   9
   2   1  15 173.593 136.700   9
   2   1  16 3009.35 300.172   9
   2   1  17 532.533 135.672   9
   2  -2  16 2260.14 230.221   9
   2  -2  15 259.535 130.951   9
  -2   2  14 43.8026 100.034   9
   2  -2  14 145.034 103.804   9
  -2   2  13 5571.44 449.576   9
   2  -2  13 6032.80 458.900   9
  -2   2  12 311.806 137.625   9
   2  -2  12 700.534 163.256   9
  -2   2  12 339.263 141.104   7
  -2   2  11 1165.58 200.770   9
  -2   2  11 1126.34 215.022   7
   2  -2   4 1491.59 124.386   6
   2   2  -4 1344.94 198.392   2
  -2  -2  -4 1658.59 185.746   1
   2  -2   3 153164. 3013.77   6
  -2   2   3 150819. 3385.66   2
   2   2  -3 149385. 2920.79   1
  -2  -2  -3 148368. 3153.38   1
   2  -2   2 1807.62 132.266   6
   2  -2   1 24357.1 651.200   6
   2  -2   0 811.194 101.090   6
   2   2   2 1994.25 114.453   2
  -2  -2   2 1483.41 192.348   3
   2   2   3 159339. 3020.56   2
  -2   2  -3 151685. 3017.94   5
   2   2   4 1418.97 146.343   4
   2   2   5 41154.9 1068.59   4
   2   2   6 33628.0 958.707   4
   2   2   7 113430. 2545.59   4
   2   2   8 12410.2 560.283   4
   2   2   9 14684.0 642.137   4
   2   2  10 1751.57 231.701   4
  -2  -2  11 948.747 184.984   9
   2   2  11 1440.15 217.208   4
   2   2  11 1207.56 222.376   7
  -2  -2  11 1152.86 208.791  11
   2   2  11 1417.91 219.870   9
  -2  -2  12 660.696 178.739  11
  -2  -2  12 500.677 142.925   9
   2   2  12 367.388 156.619   4
   2   2  12 317.487 122.208   9
   2   2  12 453.574 176.501   7
   2   2  13 5462.12 446.454   9
   2   2  13 4920.39 472.478   7
  -2  -2  13 4834.57 417.635  11
   2   2  14 118.962 102.947   9
   2   2  14 55.8244 141.248   7
   2   2  15 156.628 132.108   9
   2   2  16 1755.57 236.385   9
   2   2  17 296.633 110.327   9
  -2   3  13 1763.45 249.052   9
  -2   3  13 2130.44 291.359   7
  -2   3  12 2663.68 304.247   9
  -2   3  12 3262.14 360.427   7
  -2   3  11 4901.51 402.335   9
  -2   3  11 4546.07 422.400   7
   2  -3   2 80878.0 1740.64   6
   2  -3   1 65634.4 1475.03   6
   2  -3   0 40952.5 1022.36   6
  -2  -3   1 64906.6 1745.76   3
   2   3   2 82012.9 1736.72   5
  -2   3  -2 81744.2 1767.82   5
   2   3   2 79603.1 1768.81   4
   2   3   3 157836. 3285.38   4
  -2   3  -3 163508. 3253.77   5
  -2   3  -4 9239.41 358.280   5
   2   3   4 9064.27 394.968   4
   2   3   5 5540.00 318.013   4
   2   3   6 11953.9 517.819   4
   2   3   7 9848.94 489.109   4
   2   3   8 14848.1 641.970   4
   2   3   9 28291.9 991.854   4
   2   3  10 8747.17 524.823   4
   2   3  11 5071.09 451.792   7
  -2  -3  11 4460.35 395.775  11
   2   3  11 4706.13 396.981   4
   2   3  11 5182.59 419.800   9
   2   3  12 2769.30 310.083   4
  -2  -3  12 3372.01 357.249  11
   2   3  12 2686.84 344.221   7
   2   3  12 3032.20 334.338   9
   2   3  13 2013.07 294.604   7
  -2  -3  13 2030.05 280.428  11
   2   3  13 1857.73 264.441   9
   2   3  14 653.606 181.138   9
   2   3  14 975.814 226.259   7
   2   3  15 2325.40 273.301   9
   2   3  16 334.597 112.466   9
   2   3  17 350.702 85.2374   9
  -2   4  13 10149.0 631.822   7
  -2   4  12 2182.38 298.906   7
  -2   4  11 7578.17 544.576   7
  -2   4  10 8955.14 582.331   7
   2  -4   1 18669.0 594.323   6
   2  -4   0 236538. 4733.11   6
  -2   4  -1 18271.3 633.511   5
   2   4   1 20141.1 582.893   4
   2   4   2 47177.8 1140.86   4
  -2   4  -2 44535.8 1177.85   5
   2   4   2 46806.2 1165.51   5
   2   4   3 2683.32 204.832   4
  -2   4  -3 2788.84 215.775   5
   2   4   4 24075.4 763.017   4
  -2   4  -4 24487.6 750.464   5
   2   4   5 7386.07 391.482   4
   2   4   6 3019.50 260.125   4
   2   4   7 714.758 157.017   4
   2   4   8 316.238 131.014   4
   2   4   9 6299.53 439.963   4
  -2  -4  10 9352.08 577.711  11
   2   4  10 9252.51 558.519   4
   2   4  10 9693.73 575.866   9
   2   4  10 9374.79 618.744   7
   2   4  11 8525.97 543.654   9
  -2  -4  11 7876.57 535.779  11
   2   4  11 7226.45 555.359   7
   2   4  11 7940.08 525.574   4
   2   4  12 2641.58 304.542   9
  -2  -4  12 2415.45 301.144  11
   2   4  12 2409.38 321.067   7
   2   4  13 9957.84 645.098   7
  -2  -4  13 10103.1 605.969  11
   2   4  13 11479.2 628.994   9
   2   4  14 1968.39 243.568   9
   2   4  14 1329.01 231.653   7
   2   4  15 357.638 123.262   7
   2   4  15 284.305 104.521   9
   2   4  16 185.853 87.6767   9
  -2   5  13 6400.61 466.192   7
  -2   5  12 4890.75 429.249   7
  -2   5  11 2621.84 324.302   7
  -2   5  10 12853.0 719.804   7
  -2   5   9 14026.3 736.677   7
   2   5   0 18350.3 682.529   5
  -2   5  -1 41581.0 1188.61   5
   2   5   1 43246.1 1186.11   5
  -2   5  -2 12326.5 540.996   5
   2   5   2 12629.3 526.847   5
  -2   5  -3 15816.4 621.941   5
  -2   5  -4 2120.00 211.424   5
   2   5   4 2258.66 208.747   4
   2   5   5 32782.5 998.587   4
  -2   5  -5 30887.4 971.485   5
   2   5   6 15701.3 666.775   4
   2   5   7 5354.61 383.263   4
   2   5   8 2584.74 306.750   7
   2   5   8 2205.81 257.376   4
  -2  -5   9 12194.5 663.831  11
   2   5   9 12808.5 663.523   4
   2   5   9 13345.1 743.526   7
  -2  -5  10 11496.0 645.261  11
   2   5  10 11424.0 702.795   7
   2   5  10 10823.1 620.939   4
   2   5  11 2268.96 318.275   7
  -2  -5  11 2050.30 282.912  11
   2   5  12 3731.68 395.964   7
  -2  -5  12 4390.28 391.805  11
   2   5  13 6344.11 483.648   7
   2   5  14 1417.13 232.388   7
   2   5  15 1050.79 175.124   7
  -2   6  13 1658.11 220.678   7
  -2   6  12 12998.6 668.165   7
  -2   6  11 618.802 173.023   7
  -2   6  10 9850.35 612.207   7
   2   6  -2 3813.91 324.774   5
   2   6  -1 4928.92 359.157   5
   2   6   0-62.5191 96.8979   5
   2   6   1 5763.79 379.960   5
   2   6   2 4452.57 333.117   5
  -2   6  -2 3762.58 313.167   5
  -2   6  -3 3762.43 311.662   5
  -2   6  -4 663.127 144.698   5
  -2   6  -5 12063.6 587.313   5
   2   6   6 8797.12 586.926   7
   2   6   7 10763.9 665.339   7
   2   6   8 5918.74 491.299   7
   2   6   8 6733.02 456.627   4
   2   6   9 14328.3 795.029   7
  -2  -6   9 14414.5 718.566  11
   2   6  10 10665.5 679.151   7
  -2  -6  10 10414.1 597.635  11
  -2  -6  11 655.301 160.143  11
   2   6  11 466.095 182.997   7
   2   6  12 11568.6 676.032   7
   2   6  13 1641.24 244.044   7
   2   6  14 710.526 154.349   7
   2   6  15 684.366 131.619   7
   2   7  -6 4215.65 379.799   5
   2   7  -5 9946.65 593.983   5
   2   7  -4 4956.34 414.540   5
  -2   7   4 5066.03 407.087  10
   2   7  -3 17032.5 790.667   5
  -2   7   3 18061.5 820.399  10
   2   7  -2 2928.10 306.463   5
  -2   7   2 3394.10 339.252  10
   2   7  -1 25220.9 969.765   5
   2   7   0 3779.50 333.974   5
   2   7   1 25672.0 966.900   5
   2   7   2 3272.17 304.979   5
  -2   7  -2 3385.53 337.186  10
  -2   7  -3 18040.5 817.576  10
  -2   7  -4 5777.72 442.826  10
  -2   7  -5 10800.8 590.126   5
  -2   7  -5 10745.1 616.488  10
   2   7   6 6011.79 502.028   7
  -2   7  -6 7056.70 486.343  10
   2   7   7 20636.9 971.923   7
   2   7   8 444.341 177.947   7
   2   7   9 10017.7 648.641   7
   2   7  10 1660.77 277.976   7
   2   7  11 750.466 187.818   7
   2   7  12 1071.19 203.820   7
   2   7  13 3441.85 304.116   7
   2   7  14 728.380 122.536   7
  -2   8   4 24227.7 997.997  10
   2   8  -3 7759.09 531.602   5
  -2   8   3 8092.34 550.613  10
   2   8  -2 56590.7 1702.09   5
  -2   8   2 56316.8 1734.14  10
  -2   8   1 2245.11 310.676  10
   2   8  -1 2311.30 291.850   5
   2   8   0 29370.0 1101.95   5
  -2   8   0 28481.0 1113.42  10
   2   8   1 2715.33 306.901   5
  -2   8  -1 2511.45 310.021  10
  -2   8  -2 56334.7 1716.25  10
  -2   8  -3 7846.90 548.378  10
  -2   8  -4 23353.6 980.238  10
   2   8   5 3358.76 377.842   7
  -2   8  -5 3480.86 356.592  10
   2   8   6 7281.30 557.280   7
  -2   8  -6 8431.64 535.573  10
   2   8   7 8460.28 597.412   7
  -2   8  -7 9260.84 549.697  10
   2   8   8 1929.59 290.693   7
   2   8   9 941.196 202.712   7
   2   8  10 2138.22 284.396   7
   2   8  11 753.008 179.629   7
   2   8  12 2329.41 238.647   7
  -2   9   4 2081.86 267.525  10
  -2   9   3 11555.9 641.319  10
  -2   9   2 460.976 155.564  10
  -2   9   1 602.644 171.033  10
  -2   9   0 7227.48 515.872  10
  -2   9  -1 673.044 182.184  10
  -2   9  -2 374.314 169.731  10
  -2   9  -3 10975.4 632.146  10
  -2   9  -4 1608.44 243.871  10
   2   9   4 2103.40 304.132   7
   2   9   5 10032.5 628.198   7
  -2   9  -5 9090.24 554.513  10
  -2   9  -6 341.462 114.659  10
   2   9   6 744.810 209.916   7
  -2   9  -7 13.9710 85.3448  10
   2   9   7 116.840 119.912   7
   2   9   8 732.156 165.259   7
   2   9   9 3708.17 332.754   7
   2   9  10 202.130 95.4185   7
   2   9  11 398.792 98.5591   7
   2  10  -8 462.460 107.635  10
  -2  10   4 2111.89 231.217  10
  -2  10   3 1342.67 200.801  10
  -2  10   2 4076.27 353.129  10
  -2  10   1 4985.98 399.934  10
   2  10   0 1701.22 224.035  10
  -2  10   0 1604.24 232.631  10
  -2  10  -1 4872.95 404.375  10
   2  10   1 4745.94 356.859  10
  -2  10  -2 4354.05 371.991  10
   2  10   3 1411.14 242.138   7
  -2  10  -3 1359.92 226.174  10
   2  10   4 2135.91 263.696   7
  -2  10  -4 2118.09 247.281  10
   2  10   5 4462.55 367.641   7
  -2  10  -5 3909.49 318.619  10
   2  10   6 13085.7 618.395   7
  -2  10  -6 13052.0 574.555  10
   2  10   7 1222.84 181.565   7
  -2  10  -7 1194.25 148.764  10
   2  10   8 533.085 119.049   7
   2  11  -4 2713.52 225.278  10
   2  11  -3 1753.78 186.172  10
   2  11  -2 96.2857 73.7577  10
  -2  11   2-95.2425 89.6668  10
   2  11  -1 1686.16 180.231  10
  -2  11   1 1267.90 167.239  10
   2  11   0 28.7707 80.3312   7
   2  11   0 91.8270 71.8016  10
  -2  11   0 7.53235 91.4902  10
   2  11   1 1604.15 191.486   7
  -2  11  -1 1309.09 175.274  10
   2  11   2 93.1682 82.7827   7
  -2  11  -2 85.0695 77.8373  10
  -2  11  -3 1717.01 186.975  10
   2  11   3 2074.00 206.312   7
   2  11   4 2799.61 228.274   7
  -2  11  -4 2244.45 204.251  10
  -3   0   0 44.4511 48.6866   2
   3   0   0-51.5335 62.3614   6
   3   0   1 8392.48 347.454   6
   3   0  -1 7852.22 340.550   6
  -3   0   1 8128.70 354.961   2
  -3   0  -1 8260.39 253.890   2
   3   0   2 280.529 98.9236   1
   3   0   2 142.677 83.1500   6
   3   0  -2 208.100 83.2678   6
  -3   0   3 1440.74 194.033   3
   3   0  -3 1280.32 137.447   6
   3   0  -4 37746.3 996.892   6
   3   0  -5 5457.50 304.012   6
   3   0   6 102207. 2281.17   4
   3   0  -6 100893. 2255.72   6
   3   0   7 42812.6 1193.19   4
   3   0  -7 44151.7 1178.49   6
   3   0   8 56202.0 1489.11   4
   3   0   9 11366.4 548.815   4
   3   0  10-25.8467 74.7624   4
   3   0  11 539.963 145.683   9
   3   0  11 530.559 129.121   4
  -3   0  11 526.627 155.594  11
   3   0  12 89.7320 100.432   9
  -3   0  12 138.869 103.951  11
   3   0  13 403.999 153.104   9
   3   0  14 1884.59 263.355   9
   3   0  15 241.419 112.118   9
   3   0  16 1047.65 178.691   9
   3   0  17 101.426 78.5514   9
   3  -1  17 251.612 85.1788   9
   3  -1  16 1390.68 184.403   9
   3  -1  15 5609.75 409.979   9
   3  -1  14 2484.30 292.506   9
   3  -1  13 473.700 156.507   9
   3  -1  12 1100.60 206.746   9
   3  -1  11 17184.9 794.623   9
   3  -1   8 9314.33 453.305   4
   3  -1   7 38087.7 1066.55   4
   3  -1   6 26439.1 808.262   4
   3   1  -5 22667.5 671.884   6
   3   1  -4 45698.2 1111.76   6
  -3   1   3 139486. 2999.36   3
   3  -1   3 134391. 2844.41   6
   3   1  -3 141089. 3038.52   2
   3   1  -3 131878. 2788.43   6
   3  -1   2 40192.1 1013.72   6
   3   1  -2 37937.3 977.064   6
  -3   1   2 39814.2 1120.87   3
  -3   1   2 40636.0 1171.67   2
  -3   1   1 7543.32 392.337   2
   3   1  -1 7324.29 318.063   6
   3  -1   1 6853.47 321.570   6
   3  -1   0 394.213 89.3357   6
   3   1   0 470.003 91.7633   6
   3   1   1 7909.35 337.319   6
   3  -1  -1 7157.51 328.945   6
   3   1   1 7168.18 362.938   1
   3   1   2 39612.0 1121.60   1
   3  -1  -2 41126.6 1043.04   6
   3  -1  -3 138478. 2889.04   6
   3   1   3 136523. 3073.36   1
   3  -1  -4 44927.5 1161.06   6
   3  -1  -5 20766.1 697.523   6
   3   1   6 24664.0 805.978   4
   3   1   7 36971.1 1087.89   4
   3   1   8 8099.37 454.336   4
   3  -1  -9 5210.19 363.091   6
   3   1   9 5767.08 391.088   4
   3   1  10 4120.85 346.575   4
   3   1  11 17336.7 814.349   9
   3   1  11 18036.5 791.356   4
  -3  -1  11 17075.9 802.481  11
   3   1  12 989.947 197.107   9
   3   1  12 1078.56 204.602   4
  -3  -1  12 478.879 159.410  11
  -3  -1  13 792.582 184.395  11
   3   1  13 700.583 187.909   9
   3   1  14 2551.17 307.939   9
  -3  -1  14 2976.52 314.923  11
   3   1  15 4946.91 400.586   9
   3   1  16 1125.49 189.110   9
   3   1  17 90.2621 79.4402   9
   3  -2   4 11155.7 449.382   6
   3   2  -3 37487.2 945.321   6
   3  -2   3 38901.7 1009.48   6
   3   2  -3 38391.3 1182.03   2
   3   2  -2 7904.30 331.608   6
   3  -2   2 8271.12 365.247   6
   3  -2   1 341.844 79.6182   6
   3   2  -1 420.081 85.1901   6
   3  -2   0 6269.15 316.544   6
   3  -2  -1 280.836 84.6151   6
   3  -2  -2 8191.47 382.201   6
   3  -2  -3 38832.4 1055.38   6
   3   2   5 35755.6 1026.03   4
   3   2   6 3769.67 285.561   4
   3   2   7 53802.6 1459.66   4
   3   2   8 5434.84 381.158   4
   3   2   9 6962.73 455.167   4
   3   2  10 12464.7 658.597   9
   3   2  10 11600.9 616.039   4
  -3  -2  10 12004.7 654.187  11
   3   2  11 6080.40 470.171   9
   3   2  11 6417.39 461.504   4
  -3  -2  11 6173.31 469.297  11
   3   2  12 8324.52 563.388   9
  -3  -2  12 8385.03 557.933  11
   3   2  13 289.754 142.786   9
  -3  -2  13 520.140 155.819  11
   3   2  14 1616.46 258.640   9
  -3  -2  14 1839.84 252.119  11
   3   2  15 1284.91 214.719   9
   3   2  16-74.1569 90.5613   9
   3   2  17 303.406 99.3632   9
   3  -3   3 5480.57 300.664   6
   3  -3   2 24512.1 748.310   6
   3  -3   1 2150.51 193.631   6
   3  -3   0 75698.3 1761.44   6
   3  -3  -1 1861.03 186.944   6
   3  -3  -2 22894.5 753.318   6
   3  -3  -3 4908.14 323.682   6
   3   3   4 54027.1 1384.31   4
   3   3   5 37735.3 1090.03   4
   3   3   6 15267.5 635.755   4
   3   3   7 27778.9 947.810   4
   3   3   8 11878.2 597.786   4
   3   3   9 5768.96 418.610   4
   3   3  10 11416.7 634.292   9
   3   3  10 12107.9 639.401   4
  -3  -3  10 10843.9 632.316  11
   3   3  11 5437.30 429.861   4
  -3  -3  11 5194.19 434.930  11
   3   3  11 4707.04 421.854   7
   3   3  11 5067.47 431.236   9
   3   3  12 5079.84 430.257   9
  -3  -3  12 4831.12 423.207  11
   3   3  12 4921.71 439.289   7
   3   3  13 5738.95 454.283   9
   3   3  13 5557.97 454.203   7
  -3  -3  13 4677.67 409.286  11
   3   3  14 1071.13 204.501   9
  -3  -3  14 1191.48 219.465  11
   3   3  14 1046.41 203.542   7
   3   3  15 829.183 162.975   9
   3   3  16-5.86554 73.3550   9
   3  -4   1 49895.6 1294.03   6
   3  -4   0 29402.3 902.740   6
   3  -4  -1 48686.6 1305.81   6
   3   4   2 8772.47 407.274   4
   3  -4  -2 8377.10 440.055   6
   3   4   3 26640.1 819.969   4
   3  -4  -3 23062.8 837.192   6
   3   4   4 26547.4 861.583   4
   3   4   5 15511.0 642.675   4
   3   4   6 8640.52 476.280   4
   3   4   7 3475.19 318.717   4
   3   4   8 3372.22 318.774   4
   3   4   9 16440.2 765.945   9
   3   4   9 15116.7 731.366   4
  -3  -4   9 16265.8 777.681  11
   3   4   9 15171.3 787.374   7
   3   4  10 6878.64 491.637   9
   3   4  10 6330.49 468.642   4
  -3  -4  10 6711.91 493.550  11
   3   4  10 6794.19 525.712   7
   3   4  11 2702.87 307.821   9
  -3  -4  11 2520.50 304.943  11
   3   4  11 2432.23 322.184   7
   3   4  12 2465.53 296.207   9
  -3  -4  12 2444.94 314.988  11
   3   4  12 2005.74 297.386   7
   3   4  13 535.250 144.686   9
   3   4  13 596.652 175.053   7
  -3  -4  13 613.289 181.360  11
   3   4  14 169.048 104.143   9
   3   4  14 66.9037 86.2068   7
   3   4  15 403.897 118.287   9
   3  -5   0 14072.0 594.593   6
   3   5   1 4813.95 323.028   5
   3  -5  -1 5378.84 354.129   6
   3  -5  -2 4442.82 332.549   6
   3  -5  -3 37435.0 1173.33   6
   3   5   4 3043.21 266.459   4
   3   5   5 2171.55 238.497   4
   3   5   6 3611.28 309.529   4
   3   5   7 6533.46 440.490   4
   3   5   7 7036.27 510.539   7
   3   5   8 3348.95 322.967   4
   3   5   8 3762.83 390.581   7
  -3  -5   8 3913.28 367.250  11
   3   5   9 684.142 183.775   7
   3   5   9 830.902 180.979   4
  -3  -5   9 898.550 197.335  11
  -3  -5  10 5102.65 426.240  11
   3   5  10 4970.97 454.009   7
   3   5  11 1685.07 226.725   9
  -3  -5  11 1513.28 234.793  11
   3   5  11 1578.04 261.197   7
   3   5  12 1420.96 208.818   9
  -3  -5  12 944.003 205.633  11
   3   5  12 1082.65 221.386   7
   3   5  13 1172.88 173.576   9
  -3  -5  13 1557.92 228.746  11
   3   5  13 1255.74 216.639   7
   3   5  14 4292.89 342.884   7
  -3   6   5 456.301 113.940  10
   3   6  -1 170.610 106.115   5
   3   6   0 6491.55 426.653   5
   3  -6  -2 7612.61 474.419   6
   3  -6  -3 7808.28 482.671   6
   3  -6  -4 8073.48 513.327   6
   3  -6  -5 602.092 160.973   6
   3   6   6 3254.36 356.174   7
   3   6   7 12524.8 728.736   7
   3   6   8 1215.14 237.614   7
  -3  -6   8 1405.32 225.561  11
   3   6   9 1419.56 261.190   7
  -3  -6   9 1456.28 224.830  11
  -3  -6  10 623.503 170.617  11
   3   6  10 279.554 139.902   7
  -3  -6  11 1490.16 216.776  11
   3   6  11 1419.11 233.205   7
   3   6  12 1380.50 220.968   7
   3   6  13 673.503 165.629   7
   3   6  14 576.414 122.833   7
   3   7  -5 3083.76 337.752   5
  -3   7   5 3328.27 346.918  10
   3   7  -4 8603.28 556.272   5
  -3   7   4 9255.86 587.023  10
  -3   7   3 510.144 149.948  10
   3   7  -3 469.316 147.588   5
   3   7  -2 7041.12 489.015   5
  -3   7   2 7836.98 530.920  10
  -3   7   1 7425.73 519.892  10
   3   7  -1 7418.75 494.174   5
   3   7   0 9805.24 566.410   5
  -3   7   0 8913.43 568.632  10
  -3   7  -1 7377.58 518.075  10
  -3   7  -2 7622.90 521.768  10
  -3   7  -3 263.087 122.129  10
  -3   7  -4 9574.06 585.667  10
   3  -7  -5 3569.46 354.178   6
  -3   7  -5 3792.00 360.988  10
   3   7   6 1392.24 259.735   7
   3   7   7 2533.83 315.648   7
   3   7   8-43.3088 123.967   7
   3   7   9 302.067 155.451   7
   3   7  10 3337.40 347.913   7
   3   7  11 4401.78 373.219   7
   3   7  12 240.236 110.387   7
   3   7  13 554.182 122.933   7
  -3   8   5 3404.69 353.749  10
  -3   8   4 4507.64 417.163  10
  -3   8   3 5728.75 468.084  10
  -3   8   2 1027.20 193.851  10
  -3   8   1 2464.72 312.408  10
  -3   8   0 6706.71 505.526  10
  -3   8  -1 1924.51 278.320  10
  -3   8  -2 1114.86 217.699  10
  -3   8  -3 5647.84 452.928  10
  -3   8  -4 4376.10 408.202  10
   3   8   5 3437.94 371.442   7
  -3   8  -5 3138.58 327.532  10
   3   8   6 3834.90 396.625   7
  -3   8  -6 4310.97 369.799  10
   3   8   7 6345.84 490.955   7
   3   8   8 2373.55 298.901   7
   3   8   9 58.6156 111.990   7
   3   8  10 1323.68 202.498   7
   3   8  11 105.113 99.4000   7
  -3   9   5 26.4170 78.6925  10
  -3   9   4 464.539 161.525  10
  -3   9   3 1239.94 209.999  10
  -3   9   2 1185.83 225.156  10
  -3   9   1 1883.07 274.655  10
  -3   9   0 966.241 208.503  10
  -3   9  -1 1645.98 254.457  10
  -3   9  -2 1212.94 214.487  10
  -3   9  -3 1275.52 218.657  10
  -3   9  -4 338.382 118.345  10
   3   9   4 290.175 150.182   7
  -3   9  -5-80.7482 108.445  10
   3   9   5 33.3264 120.816   7
   3   9   6 2953.15 331.167   7
  -3   9  -6 2514.64 267.056  10
   3   9   7 2265.74 275.106   7
   3   9   8 552.644 145.117   7
   3   9   9 2208.38 232.335   7
   3   9  10 940.880 141.794   7
  -3  10   4 1974.13 216.277  10
  -3  10   3 4707.53 350.358  10
  -3  10   2 1115.31 199.968  10
  -3  10   1 8407.84 502.106  10
  -3  10   0 4220.21 360.142  10
  -3  10  -1 7457.02 471.388  10
  -3  10  -2 886.075 177.518  10
   3  10   2 1097.46 203.128   7
   3  10   3 4704.39 373.853   7
  -3  10  -3 4585.17 358.073  10
  -3  10  -4 1880.03 228.663  10
   3  10   4 1866.66 230.963   7
   3  10   5 2122.89 239.321   7
  -3  10  -5 2312.95 226.814  10
   3  10   6 1997.05 222.109   7
  -3  10  -6 1603.20 174.871  10
   3  10   7 1833.06 194.442   7
  -3  11   1 1160.35 148.897  10
   3  11  -1 1119.34 149.456   7
   3  11   0 2206.36 205.861   7
  -3  11   0 2764.13 227.477  10
   3  11   1 1030.76 146.567   7
  -3  11  -1 1390.82 163.859  10
   3  11   2 3779.76 262.659   7
  -3  11  -2 3841.08 261.826  10
   4   0   0 151236. 3198.05   6
   4   0   1 893.360 147.260   6
   4   0  -1 729.598 124.072   6
   4   0   2 45846.1 1253.88   6
   4   0  -2 49188.3 1248.30   6
   4   0  -3 450.139 107.077   6
   4   0  -4 11927.0 508.228   6
   4   0  -5 21849.8 753.995   6
   4   0   6 32826.5 1024.77   4
   4   0  -6 31997.3 992.140   6
   4   0   7 9586.48 494.956   4
   4   0   8 2561.12 261.458   4
   4   0   9 12844.6 626.203   4
   4   0  10 7171.59 500.984   9
   4   0  10 7932.14 488.239   4
   4   0  11 7223.46 516.620   9
  -4   0  11 7481.93 500.084  11
   4   0  12 244.240 145.201   9
   4   0  13 628.402 166.480   9
   4   0  14 1631.45 233.670   9
   4   0  15-41.7179 88.4455   9
   4   0  16 563.496 121.349   9
   4  -1  16 28.9103 63.6445   9
   4  -1  15 300.273 117.684   9
   4  -1  14 3155.41 302.666   9
   4  -1  13 143.763 87.8881   9
   4  -1  12 2717.78 311.114   9
   4  -1  11 3074.86 329.187   9
   4  -1  10 15281.2 740.626   9
   4  -1   8 252.963 107.002   4
   4  -1   7 7928.49 438.316   4
   4   1  -5 7903.86 389.964   6
   4   1  -4 39984.7 1090.81   6
   4  -1   3 20600.3 718.084   6
   4   1  -3 20404.8 683.722   6
   4  -1   2 55088.3 1397.65   6
   4   1  -2 53352.9 1348.93   6
   4   1  -1 37781.3 1041.84   6
   4  -1   1 38415.2 1070.33   6
   4   1   0 1178.05 154.057   6
   4  -1   0 876.997 140.636   6
   4   1   1 39106.7 1094.98   6
   4  -1  -1 41290.5 1117.14   6
   4  -1  -2 56638.6 1439.66   6
   4  -1  -3 20739.9 726.932   6
   4  -1  -4 37712.5 1100.05   6
   4  -1  -5 7796.93 427.089   6
   4   1   6 21385.3 800.512   4
   4  -1  -6 21798.5 796.131   6
   4   1   7 8078.15 467.090   4
   4  -1  -7 8386.22 467.974   6
   4  -1  -8 244.655 89.6355   6
   4   1   8 207.502 123.122   4
   4   1   9 9786.45 556.487   4
   4   1  10 15104.8 753.960   9
  -4  -1  10 15013.7 753.039  11
   4   1  10 16071.1 736.962   4
   4   1  11 2628.45 320.039   9
   4   1  11 3062.76 312.729   4
  -4  -1  11 2652.91 318.316  11
   4   1  12 2377.67 306.668   9
  -4  -1  12 2853.25 309.603  11
   4   1  13 262.714 156.104   9
  -4  -1  13 412.722 150.517  11
   4   1  14 2728.29 303.490   9
  -4  -1  14 4053.78 341.471  11
   4   1  15 230.434 90.2956   9
   4   1  16 1.68880 92.6191   9
   4  -2   4 18679.7 696.585   6
   4   2  -3 15197.8 560.980   6
   4  -2   3 15290.7 605.980   6
   4   2  -2 5609.02 316.180   6
   4  -2   2 5403.57 333.692   6
   4   2  -1 85843.9 1954.39   6
   4  -2   1 83627.9 1987.08   6
   4  -2   0 2630.36 235.003   6
   4  -2  -1 86607.0 2030.60   6
   4  -2  -2 5197.38 343.039   6
   4  -2  -3 15705.8 641.358   6
   4  -2  -4 19166.4 728.017   6
   4   2   5 17230.2 693.368   4
   4  -2  -5 16475.5 685.581   6
   4   2   6 3802.16 313.770   4
   4  -2  -6 4107.35 326.670   6
   4  -2  -7 6369.51 425.322   6
   4   2   7 6251.79 413.650   4
   4  -2  -8 1745.75 225.439   6
   4   2   8 1329.56 210.694   4
   4  -2  -9 1652.85 225.745   6
  -4  -2   9 1509.88 242.120  11
   4   2   9 1942.31 252.209   4
   4   2  10 8962.16 570.660   9
  -4  -2  10 7252.72 513.633  11
   4   2  10 8340.19 525.740   4
   4   2  11 4611.87 412.554   9
  -4  -2  11 5343.91 440.010  11
   4   2  12 3230.78 350.542   9
  -4  -2  12 2404.80 303.070  11
   4   2  13 2200.62 290.674   9
  -4  -2  13 2031.65 270.896  11
   4   2  14 1357.36 219.796   9
  -4  -2  14 1380.83 212.988  11
   4   2  15 381.203 115.945   9
   4   2  16 1380.43 170.414   9
   4  -3   4 343.224 95.2284   6
   4  -3   3 12649.7 552.007   6
   4  -3   2 7604.97 413.233   6
   4  -3   1 4277.13 303.671   6
   4  -3   0 5863.54 359.859   6
   4  -3  -1 4979.24 336.000   6
   4  -3  -2 8309.27 459.092   6
   4  -3  -3 13038.1 601.586   6
   4  -3  -4 557.319 140.275   6
   4   3   4 199.440 95.0392   4
   4   3   5 5024.35 355.422   4
   4  -3  -5 5050.64 375.079   6
   4  -3  -6 5441.76 400.520   6
   4   3   6 5945.05 403.512   4
   4  -3  -7 16585.9 745.644   6
   4   3   7 16471.2 726.790   4
   4  -3  -8 2098.91 254.959   6
  -4  -3   8 1741.90 242.239  11
   4   3   8 2601.35 287.326   4
  -4  -3   9 18244.3 842.845  11
   4  -3  -9 17415.8 806.789   6
   4   3   9 19965.9 841.393   4
   4   3  10 5977.18 463.384   9
   4  -3 -10 5471.91 425.646   6
   4   3  10 5346.43 423.167   4
  -4  -3  10 5480.15 446.661  11
   4   3  11 2675.17 313.056   9
  -4  -3  11 2503.53 309.137  11
   4   3  12 2615.72 313.831   9
  -4  -3  12 2558.69 314.542  11
   4   3  13 794.906 183.730   9
  -4  -3  13 727.329 164.650  11
   4   3  14 167.629 127.601   9
  -4  -3  14 99.0424 115.549  11
   4   3  15 1358.06 186.834   9
   4   3  16 1978.98 182.404   9
   4  -4   2 11617.1 536.791   6
   4  -4   1 7440.47 419.185   6
   4  -4   0 22401.0 810.263   6
   4  -4  -1 7208.21 427.810   6
   4  -4  -2 11046.1 555.905   6
   4   4   3 14590.5 622.189   4
   4  -4  -3 14129.2 655.998   6
   4   4   4 2840.17 266.842   4
   4  -4  -4 3491.21 323.373   6
   4  -4  -5 7572.80 483.154   6
   4   4   5 7898.48 467.597   4
   4  -4  -6 10927.0 600.402   6
   4   4   6 10312.0 561.734   4
  -4  -4   7 18158.5 825.389  11
   4  -4  -7 18493.9 828.708   6
   4   4   7 18978.9 810.642   4
   4   4   8 1996.00 250.293   4
   4  -4  -8 1578.04 246.217   6
  -4  -4   8 2024.60 275.924  11
   4   4   9 1696.19 249.932   9
   4   4   9 1336.63 216.267   4
   4  -4  -9 1108.16 196.753   6
  -4  -4   9 1408.80 227.835  11
   4   4  10 438.586 142.224   9
  -4  -4  10 452.069 156.622  11
   4   4  11 14729.4 736.347   9
  -4  -4  11 15056.9 753.239  11
   4   4  12 2413.10 281.830   9
  -4  -4  12 1579.34 232.290  11
   4   4  13 6373.45 434.380   9
  -4  -4  13 6019.61 434.340  11
   4   4  14 2415.23 245.667   9
  -4  -4  14 2958.43 281.920  11
   4   4  15 4641.31 293.046   9
  -4   5   6 21710.8 937.148  10
  -4   5   5 9212.92 576.723  10
   4  -5   0 103.843 77.7441   6
   4  -5  -1 697.045 152.701   6
   4  -5  -2 6491.32 432.424   6
   4  -5  -3 1136.92 194.184   6
   4   5   4 1014.96 170.319   4
   4  -5  -4 677.783 164.755   6
   4  -5  -5 9618.64 567.857   6
   4   5   5 8723.40 509.821   4
   4   5   6 19513.1 832.639   4
   4  -5  -6 20186.7 878.212   6
  -4  -5   6 21524.8 897.288  11
  -4  -5   7 3860.70 364.834  11
   4  -5  -7 4314.85 386.695   6
   4   5   7 3976.56 350.867   4
   4   5   8 29423.3 1074.83   9
  -4  -5   8 27492.0 1069.63  11
   4   5   8 26531.7 1028.91   4
   4  -5  -8 25595.6 1050.48   6
   4   5   9 1767.77 245.826   9
  -4  -5   9 2013.94 270.607  11
   4   5  10 3732.04 347.321   9
  -4  -5  10 3797.83 366.876  11
   4   5  11 3831.70 342.225   9
  -4  -5  11 3703.42 362.481  11
   4   5  12 2560.05 262.759   9
  -4  -5  12 2514.39 282.313  11
   4   5  13 408.172 114.355   9
  -4  -5  13 302.267 127.438  11
   4   5  14 169.950 70.8639   9
  -4   6   6 9030.07 590.849  10
  -4   6   5 34263.4 1258.98  10
  -4   6   4 7781.49 548.328  10
  -4   6   3 10143.4 611.648  10
  -4   6   2 526.007 175.080  10
   4   6  -1 11492.6 595.264   5
  -4   6   1 9792.35 598.659  10
  -4   6   0 104.916 109.048  10
  -4   6  -1 10122.3 601.111  10
  -4   6  -2 480.252 154.808  10
   4  -6  -2 645.331 168.574   6
   4  -6  -3 10473.2 592.574   6
  -4   6  -3 9098.29 569.142  10
   4  -6  -4 6976.24 492.141   6
  -4   6  -4 8051.67 524.481  10
   4  -6  -5 35256.8 1254.34   6
   4   6   5 35702.6 1309.07   7
   4  -6  -6 8426.44 550.368   6
   4   6   6 8457.09 585.718   7
   4   6   7 1499.33 252.485   7
  -4  -6   7 2071.85 260.919  11
   4   6   8 246.610 95.4194   7
  -4  -6   8 579.507 164.532  11
   4   6   9 2723.84 325.946   7
  -4  -6   9 2654.91 294.883  11
   4   6  10 1533.14 233.137   7
  -4  -6  10 858.487 171.688  11
  -4  -6  11 384.321 132.230  11
   4   6  11 129.206 98.2120   7
  -4  -6  12 825.052 164.058  11
   4   6  12 567.572 134.839   7
   4  -6 -13 1704.10 181.196   8
  -4   7   6 2117.84 277.780  10
  -4   7   5 157.568 126.919  10
  -4   7   4 10579.4 641.374  10
  -4   7   3 5154.51 439.074  10
  -4   7   2 13256.9 724.556  10
   4   7  -2 12915.1 683.286   5
  -4   7   1 2485.66 321.740  10
  -4   7   0 1069.64 217.730  10
  -4   7  -1 1987.84 275.222  10
  -4   7  -2 13304.1 715.708  10
  -4   7  -3 7044.12 504.240  10
  -4   7  -4 10779.2 628.899  10
  -4   7  -5 189.635 99.0618  10
   4   7   5 409.226 164.369   7
   4   7   6 2061.72 285.971   7
   4   7   7 3704.79 382.959   7
   4   7   8 2291.46 286.734   7
   4   7   9 4302.23 380.200   7
   4   7  10 2365.39 263.441   7
   4   7  11 546.205 138.403   7
   4  -7 -12 234.323 88.2385   8
  -4   8   6 1826.84 241.191  10
  -4   8   5 1684.76 261.978  10
  -4   8   4 1434.84 233.126  10
  -4   8   3 2139.45 299.860  10
  -4   8   2 163.962 140.108  10
  -4   8   1 5527.34 459.916  10
  -4   8   0 11387.9 659.740  10
  -4   8  -1 5428.82 450.542  10
  -4   8  -2-101.204 130.092  10
  -4   8  -3 2273.20 294.178  10
  -4   8  -4 1450.21 236.380  10
   4   8   4 1684.67 267.441   7
   4   8   5 1323.18 229.937   7
  -4   8  -5 1582.06 227.860  10
   4   8   6 918.900 199.059   7
   4   8   7 15.8163 106.241   7
   4   8   8 2269.25 260.939   7
   4   8   9 130.023 77.3058   7
   4   8  10 1198.07 159.848   7
   4  -8 -11 554.588 107.943   8
  -4   9   5 822.460 161.731  10
  -4   9   4 758.379 163.718  10
  -4   9   3 2597.17 297.103  10
  -4   9   2 486.708 169.572  10
  -4   9   1 601.472 193.526  10
  -4   9   0 3593.58 352.421  10
  -4   9  -1 384.159 166.992  10
  -4   9  -2 546.852 176.881  10
   4   9   3 2330.15 280.173   7
  -4   9  -3 2311.12 274.217  10
   4   9   4 515.784 161.221   7
  -4   9  -4 636.370 154.645  10
   4   9   5 802.877 165.827   7
   4  -9  -5 1325.76 182.516   8
  -4   9  -5 1086.55 184.994  10
   4   9   6 129.514 85.0464   7
   4  -9  -6 322.907 108.974   8
   4   9   7 317.251 121.840   7
   4  -9  -7 328.993 112.711   8
   4  -9  -8 436.701 102.595   8
   4   9   8 354.148 102.595   7
  -4  10   4 1121.84 147.776  10
  -4  10   3 989.443 162.004  10
  -4  10   2 654.710 134.359  10
  -4  10   1 3359.05 291.349  10
  -4  10   0 1328.53 195.765  10
   4  10   1 3339.41 287.451   7
  -4  10  -1 3249.56 293.090  10
   4  10   2 415.311 122.205   7
  -4  10  -2 633.521 138.666  10
   4  10   3 962.706 158.875   7
  -4  10  -3 1142.33 168.984  10
   4  10   4 1199.63 168.112   7
  -4  10  -4 1260.38 159.889  10
   4  10   5 2173.03 201.558   7
   5   0   0-12.7769 84.9625   6
   5   0   1 589.323 146.026   6
   5   0  -1 408.710 115.443   6
   5   0   2 25246.3 900.554   6
   5   0  -2 26638.4 893.166   6
   5   0  -3 8692.44 464.760   6
   5   0  -4 3121.18 275.105   6
   5   0  -5 11482.8 559.647   6
   5   0  -6 8068.96 463.635   6
   5   0   7 778.997 158.490   4
  -5   0   8 5742.49 440.525  11
   5   0   8 5564.77 412.014   4
  -5   0   9 3375.00 337.384  11
   5   0   9 3786.96 342.555   4
   5   0  10 4226.54 388.872   9
  -5   0  10 4089.79 373.444  11
   5   0  10 4410.63 377.353   4
   5   0  11 2464.58 305.919   9
  -5   0  11 2779.71 306.401  11
   5   0  12 1422.96 232.721   9
   5   0  13 1694.94 246.749   9
   5   0  14 503.682 139.084   9
   5   0  15 613.224 120.588   9
   5  -1  14 2042.46 219.511   9
   5  -1  13 3413.99 309.659   9
   5  -1  12 2208.36 268.120   9
   5  -1  11 3276.65 331.177   9
   5  -1  10 179.558 104.697   9
   5  -1   9 9217.75 566.587   9
   5  -1   8 7699.06 475.747   4
   5  -1   7 9464.46 526.300   4
   5   1  -4 7255.88 416.022   6
   5  -1   3 12782.1 605.312   6
   5   1  -3 13899.9 592.610   6
   5  -1   2 13712.7 618.528   6
   5   1  -2 13512.5 586.337   6
   5   1  -1 3126.90 267.481   6
   5  -1   1 3012.59 274.677   6
   5   1   0 15499.2 647.484   6
   5  -1   0 16186.3 669.263   6
   5   1   1 3075.16 277.233   6
   5  -1  -1 3436.72 297.357   6
   5  -1  -2 13743.4 612.150   6
   5  -1  -3 13896.0 623.681   6
   5  -1  -4 7381.75 439.051   6
   5  -1  -5 1790.27 214.691   6
   5  -1  -6 937.479 169.511   6
   5   1   6 709.362 166.717   4
   5   1   7 9309.28 540.778   4
   5  -1  -7 9063.52 522.307   6
  -5  -1   8 7332.43 513.884  11
   5   1   8 7667.51 497.491   4
  -5  -1   9 8607.89 563.127  11
   5   1   9 9176.94 552.245   4
   5   1  10 670.951 194.844   9
  -5  -1  10 341.525 147.027  11
   5   1  11 2582.24 308.913   9
  -5  -1  11 3573.89 349.205  11
   5   1  12 1676.56 257.197   9
  -5  -1  12 2224.97 284.067  11
   5   1  13 3888.55 354.913   9
  -5  -1  13 3796.46 333.738  11
   5   1  14 1949.44 248.545   9
  -5  -1  14 2411.64 235.665  11
   5   1  15 601.835 123.503   9
   5  -2   3 13099.1 612.997   6
   5   2  -2 515.846 120.866   6
   5  -2   2 582.686 157.450   6
   5  -2   1 52438.5 1462.84   6
   5  -2   0 369.730 128.557   6
   5  -2  -1 54453.1 1515.38   6
   5  -2  -2 596.172 146.251   6
   5  -2  -3 13412.9 628.205   6
   5  -2  -4 1591.59 220.075   6
   5  -2  -5 43480.7 1342.83   6
   5   2   6 13647.6 664.735   4
   5  -2  -6 13859.6 670.735   6
   5  -2  -7 7137.15 473.416   6
  -5  -2   7 7359.90 512.587  11
   5   2   7 6766.17 459.165   4
   5   2   8 1368.97 208.064   4
  -5  -2   8 1120.97 215.536  11
   5  -2  -8 1266.11 209.390   8
   5  -2  -8 764.654 175.090   6
   5  -2  -9 3852.39 348.330   6
  -5  -2   9 3890.38 382.231  11
   5   2   9 3609.65 355.590   4
   5   2  10 2632.76 314.328   9
  -5  -2  10 2282.61 290.753  11
   5   2  11 1418.22 224.670   9
  -5  -2  11 1529.61 228.807  11
   5   2  12 1903.97 272.022   9
  -5  -2  12 2033.44 264.044  11
   5   2  13 365.475 146.090   9
  -5  -2  13 620.227 151.303  11
   5   2  14 1682.87 224.230   9
  -5  -2  14 1124.88 174.624  11
   5   2  15 511.609 119.956   9
  -5   3   6 8052.54 532.961  10
   5  -3   4 17966.5 752.779   6
   5  -3   3 8343.33 484.675   6
   5  -3   2 3312.89 292.646   6
   5  -3   1 5644.67 393.684   6
   5  -3   0 1026.02 178.808   6
   5  -3  -1 5894.05 406.703   6
   5  -3  -2 3746.62 332.359   6
   5  -3  -3 7924.07 484.021   6
   5   3   4 16286.9 725.757   4
   5  -3  -4 17415.9 761.087   6
   5   3   5 11497.5 599.995   4
   5  -3  -5 11329.7 614.124   6
   5   3   6 8210.73 514.871   4
   5  -3  -6 9121.37 544.293   6
  -5  -3   6 8831.43 562.035  11
   5  -3  -7 1863.57 249.350   6
   5   3   7 1739.81 239.241   4
  -5  -3   7 1373.02 237.998  11
   5  -3  -8 1041.59 191.361   6
   5   3   8 954.596 169.384   4
  -5  -3   8 785.852 206.927  11
  -5  -3   9 12404.5 691.103  11
   5   3  10 924.489 199.465   9
  -5  -3  10 1209.07 218.394  11
   5  -3 -10 1145.69 189.409   8
   5   3  11 4215.92 385.787   9
  -5  -3  11 3631.80 359.753  11
   5   3  12 1795.02 247.836   9
  -5  -3  12 1619.95 249.773  11
   5   3  13 1275.21 193.034   9
  -5  -3  13 1664.24 229.093  11
   5   3  14 685.754 142.325   9
  -5  -3  14 664.119 149.744  11
   5   3  15 1344.51 154.109   9
  -5   4   6 9372.91 593.034  10
  -5   4   5 24180.3 1000.82  10
  -5   4   4 10445.5 616.167  10
   5  -4   2 6454.64 427.494   6
   5  -4   1 4879.43 374.554   6
   5  -4   0 25294.7 944.735   6
   5  -4  -1 4934.16 385.464   6
   5  -4  -2 6774.33 457.634   6
   5   4   3 3547.24 325.351   4
   5  -4  -3 3321.60 325.880   6
   5   4   4 9407.52 543.112   4
   5  -4  -4 10442.1 593.232   6
   5  -4  -5 22734.6 933.263   6
  -5  -4   5 22897.0 956.665  11
   5   4   5 22555.4 904.618   4
   5   4   6 9949.99 574.601   4
   5  -4  -6 10030.7 595.751   6
  -5  -4   6 10386.3 626.715  11
   5  -4  -7 5040.84 422.618   6
  -5  -4   7 5435.80 445.468  11
   5   4   7 5394.85 418.928   4
  -5  -4   8 8467.85 558.774  11
  -5  -4   9 21332.5 924.948  11
   5   4  10 2430.19 286.909   9
  -5  -4  10 1893.06 277.514  11
   5   4  11 3207.80 321.063   9
   5  -4 -11 3289.85 306.035   8
  -5  -4  11 3741.31 363.577  11
   5   4  12 7006.26 452.181   9
  -5  -4  12 6643.62 446.851  11
   5   4  13 6049.14 387.706   9
  -5  -4  13 6465.71 401.543  11
   5   4  14 2039.10 196.773   9
  -5   5   7 20194.8 915.306  10
  -5   5   6 14641.3 760.042  10
  -5   5   5 723.062 176.138  10
  -5   5   4 9030.73 585.970  10
  -5   5   3 27151.6 1094.41  10
  -5   5   2 17950.8 849.378  10
  -5   5   1 16520.6 800.311  10
   5  -5   0 623.210 148.467   8
   5  -5   0 897.315 168.362   6
  -5   5   0 778.941 158.175  10
   5  -5  -1 15495.4 768.193   8
  -5   5  -1 16930.0 812.368  10
   5  -5  -2 19168.6 828.057   6
   5  -5  -2 17858.3 831.456   8
  -5   5  -2 18033.6 831.684  10
   5  -5  -3 30106.8 1099.97   6
   5  -5  -3 26881.3 1084.38   8
  -5  -5   3 29477.6 1084.71  11
  -5   5  -3 29065.6 1092.73  10
   5  -5  -4 8226.84 533.434   6
  -5  -5   4 7742.43 521.510  11
   5   5   5 541.318 144.572   4
   5  -5  -5 711.957 169.606   6
  -5  -5   5 860.119 187.140  11
   5  -5  -6 14409.5 730.594   6
  -5  -5   6 13135.7 702.756  11
   5   5   6 13006.3 675.003   4
  -5  -5   7 19172.5 868.595  11
  -5  -5   8 4591.12 394.895  11
   5   5   9 2776.24 297.391   9
  -5  -5   9 2611.13 295.927  11
   5   5  10 752.870 157.270   9
  -5  -5  10 1159.81 203.534  11
   5   5  11 3503.22 303.874   9
  -5  -5  11 3809.71 330.647  11
   5  -5 -11 3765.00 317.686   8
   5   5  12 420.982 113.174   9
   5  -5 -12 583.983 127.490   8
  -5  -5  12 379.726 104.975  11
   5   5  13 325.418 87.5729   9
  -5  -5  13 432.026 114.147  11
  -5   6   7 11370.2 639.520  10
  -5   6   6 1905.11 269.053  10
  -5   6   5 15242.3 786.428  10
  -5   6   4 12233.9 702.968  10
  -5   6   3 26669.0 1089.24  10
  -5   6   2 8450.79 573.310  10
  -5   6   1 13889.8 745.807  10
  -5   6   0 19687.9 900.271  10
   5  -6  -1 14719.8 736.451   8
  -5   6  -1 13412.1 723.374  10
   5  -6  -2 10133.5 584.470   6
   5  -6  -2 9169.03 577.601   8
  -5   6  -2 9171.16 581.624  10
   5  -6  -3 29600.9 1097.51   6
   5  -6  -3 28857.5 1106.17   8
  -5   6  -3 27393.5 1091.27  10
   5  -6  -4 12928.7 700.451   8
  -5  -6   6 1883.56 263.026  11
  -5  -6   7 10774.1 601.050  11
  -5  -6   8 3360.33 324.787  11
  -5  -6   9 5128.19 387.292  11
   5  -6 -10 2506.57 271.493   8
  -5  -6  10 2135.99 247.758  11
   5  -6 -11 1396.61 186.823   8
  -5  -6  11 1178.72 171.100  11
   5  -6 -12 469.836 101.253   8
  -5  -6  12 638.847 114.532  11
  -5   7   7 541.826 157.604  10
  -5   7   6 3429.21 345.735  10
  -5   7   5 3835.68 378.061  10
  -5   7   4 19692.2 900.965  10
  -5   7   3 3056.80 359.208  10
  -5   7   2 3888.06 384.514  10
  -5   7   1 13247.9 728.047  10
  -5   7   0 27839.6 1108.43  10
  -5   7  -1 13338.7 724.873  10
   5  -7  -2 5054.87 405.420   8
  -5   7  -2 4272.96 395.336  10
   5  -7  -3 2279.86 277.645   8
  -5   7  -3 2346.78 282.479  10
   5  -7  -4 21037.3 907.067   8
   5   7   4 22018.7 939.847   7
  -5   7  -4 21745.3 914.135  10
   5  -7  -5 4272.13 390.848   8
   5   7   5 4503.26 390.470   7
   5  -7  -6 2860.36 311.864   8
   5  -7  -7 156.471 122.228   8
   5  -7  -8 6326.77 431.734   8
   5  -7  -9 688.556 162.835   8
   5  -7 -10 5264.79 345.393   8
   5  -7 -11 381.329 94.4192   8
  -5   8   6 1054.91 176.051  10
  -5   8   5 1676.55 227.682  10
  -5   8   4 532.997 147.987  10
  -5   8   3 350.936 129.981  10
  -5   8   2 377.471 148.004  10
  -5   8   1 3505.47 354.983  10
  -5   8   0 4721.17 413.646  10
  -5   8  -1 4000.12 376.987  10
  -5   8  -2 355.040 133.790  10
   5   8   3 344.036 134.026   7
   5  -8  -3 331.264 122.609   8
  -5   8  -3 455.279 145.137  10
   5   8   4 549.192 141.156   7
   5  -8  -4 641.386 153.073   8
  -5   8  -4 697.289 159.704  10
   5   8   5 1666.56 231.278   7
   5  -8  -5 1113.09 179.137   8
   5   8   6 761.264 152.388   7
   5  -8  -6 940.824 172.432   8
   5   8   7 2313.01 228.273   7
   5  -8  -7 2508.24 249.180   8
   5  -8  -8 3058.53 259.329   8
   5  -8  -9 1412.26 164.161   8
  -5   9   5 580.661 127.505  10
  -5   9   4 1134.96 169.259  10
  -5   9   3 1294.37 188.890  10
  -5   9   2 1847.31 240.080  10
  -5   9   1 1987.48 247.480  10
  -5   9   0 5143.35 383.860  10
  -5   9  -1 1876.43 240.701  10
   5   9   2 1492.57 203.541   7
  -5   9  -2 1578.46 213.050  10
   5   9   3 1312.05 184.922   7
  -5   9  -3 1381.41 197.441  10
   5   9   4 887.956 155.049   7
  -5   9  -4 991.319 149.368  10
   5   9   5 424.743 107.813   7
   5  -9  -5 802.185 126.561   8
   5  -9  -6 506.387 100.613   8
   5   9   6 398.457 97.3062   7
  -5  10   1 1427.95 162.445  10
  -5  10   0 422.594 107.227  10
  -5  10  -1 920.061 138.763  10
   6   0   0 4168.98 351.160   6
   6   0   1 149.169 107.220   6
   6   0  -1 310.569 131.615   6
   6   0  -2 12150.2 614.949   6
   6   0  -3 960.692 180.595   6
   6   0  -4 313.650 117.412   6
   6   0  -5 2205.99 255.980   6
  -6   0   5 1567.04 237.381  11
   6   0   6 6669.63 472.519   4
  -6   0   6 6777.72 489.220  11
   6   0   7 15.4280 90.6503   4
  -6   0   7 69.7490 92.0614  11
  -6   0   8 3357.67 347.222  11
  -6   0   9 1805.28 259.814  11
   6   0  10 84.8987 95.1750   9
  -6   0  10 43.7609 115.304  11
   6   0  11-84.1277 109.788   9
   6   0  12 78.7190 85.5529   9
   6   0  13 3934.81 306.839   9
   6   0  14 560.994 104.207   9
   6  -1  12 1008.24 163.040   9
   6  -1  11 418.024 124.265   9
   6  -1  10 3158.39 320.000   9
   6  -1   9 1915.34 249.849   9
   6  -1   7 2676.41 290.765   4
   6  -1   6 6688.60 459.356   4
   6   1  -4 12091.0 606.216   6
   6   1  -3 9208.13 523.020   6
   6  -1   2 32397.6 1142.92   6
   6   1  -2 34585.8 1139.45   6
   6   1  -1 3098.29 302.556   6
   6  -1   1 2386.05 276.700   6
   6  -1   0 2078.91 253.772   6
   6  -1  -1 3319.79 317.324   6
   6  -1  -2 34229.7 1161.46   6
   6  -1  -3 9185.39 530.662   6
   6  -1  -4 12943.1 647.341   6
  -6  -1   4 12848.4 681.209  11
   6  -1  -5 6763.86 460.092   6
   6  -1  -5 7072.58 476.505   8
  -6  -1   5 7072.15 500.060  11
   6   1   6 5888.22 442.000   4
   6  -1  -6 6682.38 459.234   6
   6  -1  -6 6516.95 454.367   8
  -6  -1   6 6529.79 485.477  11
   6  -1  -7 3127.10 312.669   6
   6   1   7 2826.44 304.547   4
  -6  -1   7 2793.64 319.463  11
  -6  -1   8 1878.98 268.974  11
  -6  -1   9 2717.70 313.435  11
   6   1  10 2798.14 321.502   9
  -6  -1  10 3459.01 343.849  11
   6   1  11 179.363 107.161   9
  -6  -1  11 16.6468 98.5010  11
   6   1  12 929.757 193.732   9
  -6  -1  12 1233.68 189.101  11
   6   1  13 2301.45 249.935   9
  -6  -1  13 3296.00 264.294  11
   6   1  14 649.574 124.798   9
   6  -2   5 4775.35 401.346   8
   6  -2   4 3018.19 312.913   8
   6  -2   3 33367.3 1171.80   6
   6  -2   3 34598.4 1215.63   8
   6  -2   2 4290.39 371.544   6
   6  -2   1 71605.3 1945.07   6
   6  -2   0 1773.44 243.221   6
   6  -2  -1 72893.6 1965.66   6
   6  -2  -2 4006.71 358.854   6
   6  -2  -3 38072.6 1254.58   6
   6  -2  -3 36811.4 1266.74   8
   6  -2  -4 3268.92 321.298   6
   6  -2  -4 3614.70 342.994   8
  -6  -2   4 2913.90 315.031  11
   6   2   5 4770.52 397.857   4
   6  -2  -5 5163.54 409.580   6
   6  -2  -5 4958.30 407.467   8
  -6  -2   5 4607.10 409.217  11
   6  -2  -6 501.681 156.791   8
   6  -2  -6 409.307 121.427   6
   6   2   6 272.461 134.620   4
  -6  -2   6 170.065 139.062  11
   6  -2  -7 27881.1 1042.17   6
   6  -2  -7 28063.9 1046.80   8
  -6  -2   7 24866.2 1038.45  11
   6   2   7 24604.1 998.123   4
   6  -2  -8 535.208 140.281   8
  -6  -2   8 579.229 166.918  11
  -6  -2   9 937.044 215.712  11
   6   2  10 2867.82 336.496   9
  -6  -2  10 3040.94 326.165  11
   6   2  11 509.362 171.805   9
  -6  -2  11 388.029 142.215  11
   6   2  12 626.703 164.807   9
  -6  -2  12 899.105 184.962  11
   6   2  13 762.901 152.885   9
  -6  -2  13 957.869 144.982  11
   6   2  14 620.191 130.251   9
  -6  -2  14 753.839 122.157  11
   6  -3   4 42401.1 1393.74   8
   6  -3   3 3932.98 356.175   6
   6  -3   3 3623.54 361.435   8
  -6   3   3 4006.59 379.572  10
   6  -3   2 236.524 122.030   8
   6  -3   2 265.644 122.758   6
  -6   3   2 316.500 126.287  10
   6  -3   1 14949.9 712.745   6
  -6   3   1 15038.4 743.953  10
   6  -3   0 4930.38 395.307   6
   6  -3   0 4020.17 366.109   8
  -6   3   0 4486.72 397.269  10
   6  -3  -1 14638.1 714.502   6
   6  -3  -1 13516.6 702.457   8
   6  -3  -2 190.317 111.705   8
   6  -3  -2 420.489 142.850   6
   6  -3  -3 3812.99 356.333   6
   6  -3  -3 3716.47 359.936   8
  -6  -3   3 4077.74 382.614  11
   6   3   4 37084.6 1294.73   4
   6  -3  -4 41922.0 1358.88   6
   6  -3  -4 41867.5 1373.84   8
  -6  -3   4 39514.6 1360.01  11
   6   3   5 10497.9 604.453   4
   6  -3  -5 11916.6 644.899   6
   6  -3  -5 10764.4 630.655   8
  -6  -3   5 10570.9 642.051  11
   6  -3  -6 15624.0 756.898   6
   6  -3  -6 15754.9 774.194   8
  -6  -3   6 15737.3 786.594  11
   6   3   6 15520.1 750.385   4
   6  -3  -7 7113.94 496.617   8
  -6  -3   7 7149.69 512.228  11
   6  -3  -8 5616.72 431.447   8
  -6  -3   8 4730.25 421.632  11
   6  -3  -9 3221.31 315.250   8
  -6  -3   9 2703.62 314.776  11
   6   3  10 8381.14 532.952   9
  -6  -3  10 7994.83 522.509  11
   6   3  11-2.87205 102.887   9
  -6  -3  11-31.7843 131.276  11
   6   3  12 745.482 164.760   9
  -6  -3  12 822.292 163.341  11
   6   3  13 335.050 113.452   9
  -6  -3  13 363.184 113.694  11
  -6   4   4 4009.51 391.187  10
   6  -4   3 4653.79 395.447   8
  -6   4   3 5609.51 456.500  10
   6  -4   2 15371.8 743.300   6
   6  -4   2 14984.4 754.483   8
  -6   4   2 14547.1 760.445  10
   6  -4   1 6428.37 460.281   6
   6  -4   1 6194.27 474.914   8
  -6   4   1 6018.31 477.495  10
   6  -4   0 15388.2 743.117   6
   6  -4   0 13916.9 732.352   8
  -6   4   0 14639.0 755.950  10
   6  -4  -1 6086.43 452.089   6
   6  -4  -1 5988.11 467.441   8
  -6   4  -1 5963.38 464.383  10
   6   4   2 13853.1 691.491   4
   6  -4  -2 15137.1 742.072   6
   6  -4  -2 14188.0 734.020   8
  -6  -4   2 15085.7 751.239  11
  -6   4  -2 15361.4 752.581  10
   6   4   3 5486.69 417.515   4
   6  -4  -3 4422.45 392.329   6
   6  -4  -3 5351.28 433.214   8
  -6  -4   3 5777.38 447.801  11
   6   4   4 4284.54 365.372   4
   6  -4  -4 4355.94 386.542   6
   6  -4  -4 3793.23 367.571   8
  -6  -4   4 3945.56 383.944  11
   6  -4  -5 4186.90 388.529   8
  -6  -4   5 4622.38 410.294  11
   6  -4  -6 1235.49 227.316   8
  -6  -4   6 1765.26 274.315  11
   6  -4  -7 14473.4 736.353   8
  -6  -4   7 14510.7 744.998  11
   6  -4  -8-27.6503 123.829   8
  -6  -4   8 131.870 108.421  11
   6   4   9 8920.57 554.927   9
   6  -4  -9 10383.4 574.896   8
  -6  -4   9 10497.5 599.071  11
   6   4  10 4924.87 388.562   9
   6  -4 -10 5745.39 394.591   8
  -6  -4  10 5339.89 410.245  11
   6   4  11 12831.7 608.086   9
   6  -4 -11 13316.1 572.706   8
  -6  -4  11 13069.3 615.859  11
   6   4  12 2327.46 228.381   9
  -6  -4  12 2665.36 251.268  11
   6   4  13 2192.66 192.110   9
  -6  -4  13 2757.26 219.546  11
  -6   5   5 933.608 186.504  10
  -6   5   4 10662.2 645.811  10
  -6   5   3 11489.7 678.772  10
  -6   5   2 6924.49 517.337  10
   6  -5   1 8953.16 569.269   8
  -6   5   1 9199.34 594.745  10
   6  -5   0 11215.8 647.377   8
  -6   5   0 11391.9 667.146  10
   6  -5  -1 9849.90 583.661   6
   6  -5  -1 8150.41 541.970   8
  -6  -5   1 9300.92 566.357  11
  -6   5  -1 8254.45 561.606  10
   6  -5  -2 7034.39 503.729   8
  -6  -5   2 7206.70 501.757  11
  -6   5  -2 7154.97 515.281  10
   6  -5  -3 12128.2 675.337   8
  -6  -5   3 12147.8 662.587  11
   6  -5  -4 10291.0 619.979   8
  -6  -5   4 9995.46 600.427  11
   6  -5  -5 1273.82 235.340   8
  -6  -5   5 1355.71 219.566  11
   6  -5  -6 1032.37 212.541   8
  -6  -5   6 1020.76 200.483  11
   6  -5  -7 5573.37 442.518   8
  -6  -5   7 6213.27 458.356  11
   6  -5  -8 2518.92 286.993   8
  -6  -5   8 1904.23 254.787  11
   6   5   9 1701.87 222.747   9
   6  -5  -9 1637.85 221.441   8
  -6  -5   9 1441.72 215.796  11
   6   5  10 1561.68 198.882   9
   6  -5 -10 1542.60 200.494   8
  -6  -5  10 1681.55 218.872  11
   6   5  11 683.944 129.575   9
   6  -5 -11 480.443 105.257   8
  -6  -5  11 658.193 134.673  11
  -6  -5  12 12.1972 65.4768  11
  -6   6   5 1649.01 259.398  10
  -6   6   4 1710.85 260.034  10
  -6   6   3 5889.19 477.769  10
  -6   6   2 2249.45 297.711  10
  -6   6   1 1545.04 266.004  10
   6  -6   0 728.696 165.679   8
  -6   6   0 728.996 199.206  10
   6  -6  -1 1853.01 266.720   8
  -6   6  -1 1668.78 255.838  10
   6  -6  -2 2230.28 275.908   8
  -6   6  -2 2561.35 299.330  10
   6  -6  -3 5566.72 438.431   8
  -6   6  -3 6601.13 473.890  10
   6  -6  -4 1905.37 267.916   8
   6  -6  -5 1421.06 226.067   8
  -6  -6   5 1574.37 226.214  11
   6  -6  -6 468.785 157.406   8
  -6  -6   6 480.322 143.061  11
   6  -6  -7 7167.16 476.809   8
  -6  -6   7 7826.55 468.032  11
   6  -6  -8 2502.86 275.326   8
  -6  -6   8 2244.88 241.985  11
   6  -6  -9 657.037 142.115   8
  -6  -6   9 605.479 149.595  11
   6  -6 -10 1067.54 156.067   8
  -6  -6  10 941.366 148.408  11
  -6   7   5 2660.76 292.220  10
  -6   7   4 255.235 119.397  10
  -6   7   3 2017.32 284.966  10
  -6   7   2 4289.78 394.844  10
  -6   7   1 9644.49 586.186  10
  -6   7   0 424.994 171.278  10
   6  -7  -1 10179.5 555.867   8
  -6   7  -1 9989.65 590.930  10
   6  -7  -2 4963.94 381.646   8
  -6   7  -2 4569.30 389.276  10
   6  -7  -3 2312.79 259.468   8
  -6   7  -3 2655.39 279.155  10
   6  -7  -4 366.769 128.931   8
   6  -7  -5 2581.07 272.496   8
   6  -7  -6 983.905 179.772   8
   6  -7  -7 2617.68 261.205   8
   6  -7  -8 305.996 99.8667   8
   6  -7  -9 1886.14 188.226   8
  -6   8   4 1128.91 175.521  10
  -6   8   3 2098.60 245.050  10
  -6   8   2 1819.29 243.682  10
  -6   8   1 454.304 134.548  10
  -6   8   0-81.6929 117.850  10
  -6   8  -1 171.539 97.0182  10
  -6   8  -2 1839.70 226.449  10
   6  -8  -3 2530.51 230.597   8
  -6   8  -3 2034.89 223.554  10
   6  -8  -4 1216.25 169.625   8
   6  -8  -5 606.586 128.010   8
   6  -8  -6 4428.55 291.450   8
   6  -8  -7 592.299 111.886   8
  -6   9   2 3230.42 254.472  10
  -6   9   1 76.0522 76.1863  10
  -6   9   0 1201.98 163.836  10
  -6   9  -1-28.7148 77.6364  10
  -6   9  -2 3460.20 244.536  10
   7   0   0 4.03599 103.933   8
   7   0   1 178.288 89.9838   8
   7   0  -1 275.688 135.367   8
   7   0  -1 508.872 147.785   6
   7   0  -2 3638.28 344.204   6
   7   0   2 4124.93 391.151   8
   7   0  -2 4227.09 382.856   8
   7   0  -3 2593.67 292.193   8
   7   0  -3 2411.47 286.833   6
   7   0  -4 1113.44 208.741   8
   7   0  -4 1163.24 197.525   6
  -7   0   4 902.382 206.803  11
  -7   0   5 124.044 109.548  11
  -7   0   6 7156.98 502.908  11
  -7   0   7 1523.69 234.593  11
  -7   0   8 9255.78 546.588  11
   7   0   9 261.227 122.317   9
  -7   0   9 269.522 122.568  11
   7   0  10 752.791 155.800   9
   7   0  11 777.133 140.681   9
   7   0  12 14441.5 565.929   9
  -7   1   4 35791.0 1253.15  11
   7  -1   3 983.550 207.692   8
   7   1  -3 1522.29 214.531   8
   7   1  -2 2143.12 270.865   8
   7  -1   2 2418.09 295.903   8
   7  -1   1 3917.55 373.004   6
   7   1  -1 4557.09 394.259   8
   7  -1   1 4539.19 407.691   8
   7  -1   0 16392.1 783.052   6
   7   1   0 15462.6 767.193   8
   7  -1   0 16649.7 800.633   8
   7  -1  -1 4280.06 380.238   6
   7  -1  -1 4587.99 403.988   8
   7  -1  -2 2381.44 297.296   8
   7  -1  -2 2575.89 296.360   6
   7  -1  -3 1262.32 216.907   8
   7  -1  -3 1321.71 215.727   6
   7  -1  -4 33511.7 1186.71   6
   7  -1  -4 31738.3 1182.04   8
  -7  -1   4 32923.7 1211.70  11
   7  -1  -5 4316.32 382.536   8
  -7  -1   5 4185.82 395.001  11
   7  -1  -6 9316.79 551.658   8
  -7  -1   6 7990.43 544.705  11
  -7  -1   7 166.417 125.890  11
  -7  -1   8 19510.8 851.462  11
  -7  -1   9 6182.77 440.614  11
   7   1  10 536.615 162.377   9
  -7  -1  10 681.476 154.791  11
   7   1  11 2117.83 234.457   9
  -7  -1  11 2646.15 247.835  11
   7   1  12 2594.45 233.010   9
  -7  -1  12 3531.44 243.593  11
   7  -2   4 5612.15 452.214   8
   7  -2   3 7576.95 523.759   8
   7  -2   2 11332.8 647.813   8
   7  -2   1 5796.29 453.598   6
   7  -2   1 5318.38 441.863   8
   7  -2   0 1813.52 267.159   8
   7  -2   0 2356.43 279.481   6
   7  -2  -1 6572.45 483.206   6
   7  -2  -1 5803.76 463.413   8
   7  -2  -2 12806.6 680.221   6
   7  -2  -2 12238.9 681.593   8
   7  -2  -3 7951.03 527.834   6
   7  -2  -3 8090.75 541.695   8
  -7  -2   3 7603.09 534.547  11
   7  -2  -4 5272.46 435.714   8
  -7  -2   4 5239.51 440.717  11
   7  -2  -5 7134.64 492.231   8
  -7  -2   5 6557.16 498.161  11
   7  -2  -6 262.121 134.900   8
  -7  -2   6 606.805 190.929  11
   7  -2  -7 1818.60 245.987   8
  -7  -2   7 2035.17 275.676  11
   7  -2  -8 1544.88 205.618   8
  -7  -2   8 1160.15 210.580  11
  -7  -2   9 234.405 121.681  11
   7   2  10 418.651 133.130   9
  -7  -2  10 498.365 137.381  11
   7   2  11 177.902 95.1792   9
  -7  -2  11 611.778 140.772  11
   7   2  12 433.750 109.537   9
  -7  -2  12 445.993 104.368  11
   7  -3   4 20664.5 896.471   8
   7  -3   3 1218.54 217.970   8
   7  -3   2 14927.1 760.168   8
   7  -3   1 22903.5 977.365   8
   7  -3   0 67757.6 1961.27   8
   7  -3  -1 23231.5 988.084   8
   7  -3  -2 15098.7 768.574   8
  -7  -3   2 14352.3 750.032  11
   7  -3  -3 1392.54 237.660   8
  -7  -3   3 1677.88 264.684  11
   7  -3  -4 22723.5 941.052   8
  -7  -3   4 19048.3 886.316  11
   7  -3  -5 15657.1 762.046   8
  -7  -3   5 15147.6 771.076  11
   7  -3  -6 6254.11 462.502   8
  -7  -3   6 6048.61 472.364  11
   7  -3  -7 163.472 144.219   8
  -7  -3   7 97.6333 143.559  11
   7  -3  -8 963.386 176.311   8
  -7  -3   8 1039.38 218.715  11
   7   3   9 258.401 111.425   9
   7  -3  -9 35.1708 77.5310   8
  -7  -3   9 129.519 128.559  11
   7   3  10 541.901 135.645   9
  -7  -3  10 240.071 114.700  11
   7   3  11 150.521 92.3950   9
  -7  -3  11 226.171 104.385  11
   7   3  12 3229.04 235.150   9
  -7  -3  12 3392.56 233.090  11
   7  -4   3 171.494 89.8365   8
   7  -4   2 22983.7 959.545   8
   7  -4   1 4175.38 385.077   8
   7  -4   0 1238.26 240.909   8
   7  -4  -1 4465.48 405.894   8
  -7  -4   1 4165.37 383.729  11
   7  -4  -2 20939.3 921.046   8
  -7  -4   2 20619.6 906.188  11
   7  -4  -3 219.734 136.584   8
  -7  -4   3 326.434 154.455  11
   7  -4  -4 650.750 175.446   8
  -7  -4   4 481.025 162.570  11
   7  -4  -5 6712.91 485.437   8
  -7  -4   5 7394.86 504.984  11
   7  -4  -6 6522.57 463.968   8
  -7  -4   6 6566.87 469.347  11
   7  -4  -7 3506.39 326.548   8
  -7  -4   7 3355.91 325.501  11
   7  -4  -8 1678.36 218.936   8
  -7  -4   8 1624.73 222.517  11
   7   4   9 6419.31 411.842   9
   7  -4  -9 7295.51 415.484   8
  -7  -4   9 6706.33 425.122  11
   7  -4 -10 1082.21 142.748   8
  -7  -4  10 1308.39 177.741  11
   7   4  11 47.1512 69.1311   9
  -7  -4  11-6.49866 70.8403  11
   7  -5   2 3278.00 320.157   8
   7  -5   1 2580.08 300.265   8
  -7  -5  -1 3261.94 315.174  11
  -7   5   1 2592.80 305.184  10
   7  -5   0 17338.6 811.877   8
  -7  -5   0 18818.7 809.086  11
  -7   5   0 18644.7 837.825  10
   7  -5  -1 3033.65 324.238   8
  -7  -5   1 2198.61 266.187  11
  -7   5  -1 2570.40 292.217  10
   7  -5  -2 3380.77 344.605   8
  -7  -5   2 3909.56 356.700  11
  -7   5  -2 3805.28 341.190  10
   7  -5  -3 11225.5 631.202   8
  -7  -5   3 11410.6 616.790  11
   7  -5  -4 564.779 179.878   8
  -7  -5   4 855.993 176.991  11
   7  -5  -5 1954.91 265.072   8
  -7  -5   5 1890.59 256.881  11
   7  -5  -6 2102.14 259.741   8
  -7  -5   6 2788.00 289.420  11
   7  -5  -7 132.559 106.239   8
  -7  -5   7 209.195 106.748  11
   7   5   8 247.193 92.3532   9
   7  -5  -8 55.2369 87.9634   8
  -7  -5   8 299.671 122.514  11
   7   5   9 413.999 95.0163   9
   7  -5  -9 366.865 100.971   8
  -7  -5   9 437.688 128.686  11
   7  -5 -10 332.925 75.2531   8
  -7  -5  10 338.398 88.4943  11
  -7   6   1 91.3885 109.728  10
   7  -6   0 22.9218 94.7167   8
  -7   6   0 384.270 153.894  10
   7  -6  -1 401.146 135.314   8
  -7   6  -1 245.405 132.603  10
   7  -6  -2 750.685 165.603   8
  -7   6  -2 707.816 151.545  10
   7  -6  -3 2966.52 299.389   8
   7  -6  -4 3375.95 312.549   8
  -7  -6   4 3979.46 311.461  11
   7  -6  -5 314.007 126.989   8
  -7  -6   5 582.552 134.867  11
   7  -6  -6 247.240 104.621   8
  -7  -6   6-11.8585 94.5818  11
   7  -6  -7 1451.82 185.981   8
  -7  -6   7 1251.88 152.672  11
   7  -6  -8 116.325 83.2926   8
  -7  -6   8 133.499 64.8569  11
   7  -6  -9 253.938 74.4757   8
  -7   7   0 581.067 137.405  10
   7  -7  -1 2026.58 212.189   8
  -7   7  -1 1873.95 222.861  10
   7  -7  -2 881.256 155.304   8
   7  -7  -3 70.5840 82.1652   8
   7  -7  -4 236.361 102.503   8
   7  -7  -5 34.1830 72.0082   8
   7  -7  -6 158.982 81.3862   8
   7  -7  -7 1670.01 165.981   8
   8   0   0 27163.2 1055.35   8
   8   0  -1 495.452 156.906   8
   8   0  -2 13294.0 681.904   8
   8   0  -3 5536.12 421.262   8
  -8   0   3 5584.74 439.209  11
   8   0  -4 1515.67 218.440   8
  -8   0   4 1547.76 233.036  11
  -8   0   5 525.972 154.929  11
  -8   0   6 4520.09 368.060  11
  -8   0   7 3082.55 285.823  11
   8   0   8 190.093 86.7582   9
  -8   0   8 380.028 118.717  11
   8   0   9 141.576 87.7498   9
   8   0  10 210.981 77.3337   9
  -8   1   3 8124.29 508.158  11
   8  -1   1 4329.48 390.810   8
   8  -1   0 5755.58 455.942   8
   8  -1  -1 4488.88 405.705   8
   8  -1  -2 19479.8 862.053   8
  -8  -1   2 19573.7 871.295  11
   8  -1  -3 7841.12 508.954   8
  -8  -1   3 6650.26 483.810  11
   8  -1  -4 2557.32 289.518   8
  -8  -1   4 2640.76 309.891  11
   8  -1  -5 2190.63 263.183   8
  -8  -1   5 2221.55 277.150  11
   8  -1  -6 2256.89 241.968   8
  -8  -1   6 2650.33 286.398  11
  -8  -1   7 745.701 162.804  11
  -8  -1   8 567.185 136.121  11
   8   1   9 763.764 146.739   9
  -8  -1   9 643.907 141.390  11
   8   1  10 2672.38 224.592   9
  -8  -1  10 3077.98 224.394  11
   8  -2   2 3397.88 347.260   8
   8  -2   1 13849.0 713.882   8
   8  -2   0 125.764 133.983   8
   8  -2  -1 14373.6 733.079   8
   8  -2  -2 3855.78 367.104   8
  -8  -2   2 3875.03 373.820  11
   8  -2  -3 1951.05 266.081   8
  -8  -2   3 2070.13 278.413  11
   8  -2  -4 1286.13 224.594   8
  -8  -2   4 1500.37 234.493  11
   8  -2  -5 27.9262 101.596   8
  -8  -2   5 128.858 134.424  11
   8  -2  -6 1161.23 184.730   8
  -8  -2   6 1686.97 244.882  11
   8  -2  -7 4337.87 323.346   8
  -8  -2   7 4643.22 357.661  11
  -8  -2   8 379.596 144.659  11
   8   2   9 604.198 137.825   9
  -8  -2   9 244.148 95.1819  11
   8   2  10 83.6004 75.6492   9
  -8  -2  10-184.843 66.3653  11
   8  -3   2 2048.65 267.157   8
   8  -3   1 2123.38 275.933   8
   8  -3   0 3421.24 344.256   8
   8  -3  -1 2232.64 283.720   8
  -8  -3   1 2307.39 294.137  11
   8  -3  -2 1549.95 243.422   8
  -8  -3   2 1475.24 241.344  11
   8  -3  -3 1002.71 205.639   8
  -8  -3   3 1079.72 215.492  11
   8  -3  -4 14337.6 696.183   8
  -8  -3   4 14557.0 707.230  11
   8  -3  -5 1805.18 243.398   8
  -8  -3   5 2564.50 288.398  11
   8  -3  -6-47.3511 100.526   8
  -8  -3   6 32.2621 107.770  11
   8  -3  -7 79.0650 89.7260   8
  -8  -3   7 39.2206 108.185  11
   8  -3  -8 901.459 139.413   8
  -8  -3   8 782.314 155.780  11
   8   3   9 2816.98 237.868   9
  -8  -3   9 3127.85 242.947  11
   8   3  10 633.388 108.764   9
   8  -4   2 3399.51 315.625   8
   8  -4   1 264.660 118.190   8
  -8  -4  -1 80.6309 93.2962  11
   8  -4   0 1294.72 218.028   8
  -8  -4   0 1503.62 227.666  11
   8  -4  -1 185.152 130.360   8
  -8  -4   1 395.837 140.250  11
   8  -4  -2 3083.09 321.003   8
  -8  -4   2 3203.46 306.669  11
   8  -4  -3 0.95249 111.240   8
  -8  -4   3 110.828 98.9183  11
   8  -4  -4 1154.17 202.012   8
  -8  -4   4 905.821 182.887  11
   8  -4  -5 1042.24 182.499   8
  -8  -4   5 1062.09 181.135  11
   8  -4  -6 3447.81 290.777   8
  -8  -4   6 3295.52 283.810  11
   8  -4  -7 767.765 141.160   8
  -8  -4   7 578.662 135.593  11
   8   4   8 128.685 75.3788   9
   8  -4  -8 309.514 97.4363   8
  -8  -4   8 88.1548 86.3688  11
   8   4   9 77.7037 51.4101   9
  -8  -4   9 110.894 72.8330  11
   8  -5   2 2023.51 219.819   8
   8  -5   1 5753.65 389.591   8
  -8  -5  -1 5733.86 373.371  11
   8  -5   0 165.182 95.8645   8
  -8  -5   0 231.180 108.665  11
   8  -5  -1 5588.11 389.304   8
  -8  -5   1 5610.92 373.986  11
   8  -5  -2 1894.52 232.073   8
  -8  -5   2 1993.14 224.876  11
   8  -5  -3 3073.24 297.932   8
  -8  -5   3 3120.92 277.444  11
   8  -5  -4 1397.79 186.856   8
  -8  -5   4 1096.36 174.361  11
   8  -5  -5 214.333 93.9075   8
  -8  -5   5 391.235 110.002  11
   8  -5  -6 1574.66 183.814   8
  -8  -5   6 1552.04 176.517  11
   8   5   7 58.3129 60.5701   9
   8  -5  -7 54.9426 61.0877   8
  -8  -5   7-22.8462 62.5590  11
   8  -6   0 954.838 143.563   8
   8  -6  -1 1864.03 200.300   8
   8  -6  -2 2738.12 235.764   8
   8  -6  -3 600.045 124.509   8
   8  -6  -4 2231.05 205.148   8
   8  -6  -5 1477.87 164.665   8
  -9   0   1 400.739 125.703  11
  -9   0   2-40.9391 91.4927  11
  -9   0   3 70.8406 101.243  11
  -9   0   4 563.429 132.115  11
  -9   0   5 175.667 64.8363  11
  -9   0   6 3736.26 260.477  11
  -9   1   2 163.548 87.4784  11
  -9   1   1 1517.51 208.365  11
  -9  -1   0 27.7697 96.8304  11
  -9   1   0-15.0952 98.8785  11
  -9  -1   1 1110.14 188.395  11
  -9  -1   2 305.536 131.594  11
  -9  -1   3 385.784 127.212  11
  -9  -1   4 2288.69 235.944  11
  -9  -1   5 292.672 113.611  11
  -9  -1   6 554.871 121.925  11
   9   1   7 970.188 139.094   9
  -9  -1   7 1182.58 143.763  11
  -9  -2  -1 1009.65 189.974  11
  -9  -2   0 1832.70 237.041  11
  -9  -2   1 1546.11 216.939  11
   9  -2  -2 181.298 82.8331   8
  -9  -2   2-0.41175 113.147  11
   9  -2  -3-142.458 99.7839   8
  -9  -2   3 81.9394 113.203  11
   9  -2  -4 3161.74 268.936   8
  -9  -2   4 2951.45 271.476  11
   9  -2  -5 3655.42 266.952   8
  -9  -2   5 3824.13 291.086  11
   9  -2  -6 3117.79 221.878   8
  -9  -2   6 3828.12 267.742  11
   9   2   7 1206.00 147.583   9
  -9  -2   7 1520.44 155.731  11
  -9  -3  -3 4227.94 302.798  11
  -9  -3  -2 1184.41 181.381  11
  -9  -3  -1 3935.95 305.265  11
  -9  -3   0-108.774 108.536  11
   9  -3  -1 4947.46 348.503   8
  -9  -3   1 4428.38 331.434  11
   9  -3  -2 1314.36 186.851   8
  -9  -3   2 1053.43 170.687  11
   9  -3  -3 4442.52 314.721   8
  -9  -3   3 4302.71 322.732  11
   9  -3  -4 786.887 143.673   8
  -9  -3   4 938.013 150.457  11
   9  -3  -5 1157.60 150.796   8
  -9  -3   5 1180.57 163.244  11
  -9  -3   6 811.044 131.556  11
  -9  -4  -3 1363.78 151.493  11
  -9  -4  -2 385.937 99.5315  11
  -9  -4  -1 582.949 124.592  11
  -9  -4   0 1353.41 166.252  11
   9  -4  -1 545.789 127.908   8
  -9  -4   1 507.887 120.133  11
   9  -4  -2 212.827 92.6029   8
  -9  -4   2 227.530 94.3878  11
   9  -4  -3 1212.56 160.239   8
  -9  -4   3 1550.58 174.443  11
   9  -4  -4 718.111 128.397   8
  -9  -4   4 748.990 117.980  11
   9  -4  -5 3814.81 243.178   8
  -9  -4   5 4025.49 244.951  11
   0   0   0    0.00    0.00   0

TITL exp_11434 in P2(1)2(1)2(1)
REM P2(1)2(1)2(1) (#19 in standard setting)
CELL 1.54184   8.199808   9.491507  14.902508  90.0000  90.0000  90.0000
ZERR    5.00   0.000412   0.000442   0.000848   0.0000   0.0000   0.0000
LATT -1
SYMM -x+1/2,-y, z+1/2
SYMM -x, y+1/2,-z+1/2
SYMM  x+1/2,-y+1/2,-z
SFAC C H N O
UNIT 55.00 50.00 5.00 5.00
TREF
HKLF 4
END
;
_shelx_hkl_checksum   73009
